# Supplementary material for: Comparative proteomic analysis of dental pulp from supernumerary and normal permanent teeth
Source: Clin Oral Investig. 2024 May 17;28(6):321. doi: 10.1007/s00784-024-05698-z (PMC11101566; doi:10.1007/s00784-024-05698-z)
Supplement: Supplementary file 2 — Supplementary Material 2 [file 784_2024_5698_MOESM2_ESM.xlsx]

## Sheet: Index-Table
		Comparative Proteomic Analysis of Dental Pulp From Supernumerary and Normal Permanent Teeth
	Supplementary Table 1	Details of the collected teeth and the study population
	Supplementary Table 2	List of normal permanent dental pulp tissue proteins
	Supplementary Table 3	List of supernumerary dental pulp tissue proteins
	Supplementary Table 4	List of differentially expressed proteins between supernumerary and normal permanent dental pulp tissue
	Supplementary Table 5	Comparing methods and number of proteins identified with literature

## Sheet: Supplementary Table 1
Supplementary Table 1		Details of the collected teeth and the study population
Group	Label	Location	Tooth	Gender	Age (years)
Normal permanent dental pulp tissue	A1	upper right posterior	third molar	female	20
	A2	upper left posterior		female	21
	A3	upper left posterior		female	21
	A4	upper right posterior		male	25
	A5	upper left posterior		male	20
	A6	upper left posterior		male	22
					Mean = 21.5
Supernumerary dental pulp tissue	B1	upper incisor	mesiodens	girl	7.66667
	B2	upper incisor		girl	6.33
	B3	upper incisor		girl	7.91667
	B4	upper incisor		boy	7
	B5	upper incisor		boy	6.8333
	B6	upper incisor		boy	10
					Mean = 7.62

## Sheet: Supplementary Table 2
Supplementary Table 2		List of normal permanent dental pulp tissue proteins
UniprotKB ID	Entry Name	Protein Names
Q8WZ42	TITIN	Titin
P08670	VIME	Vimentin
P02787	TRFE	Serotransferrin
P68871	HBB	Hemoglobin subunit beta
P69905	HBA	Hemoglobin subunit alpha
Q96QZ7	MAGI1	Membrane-associated guanylate kinase, WW and PDZ domain-containing protein 1
P98088	MUC5A	Mucin-5AC
P63261	ACTG	Actin, cytoplasmic 2
A6NE52	WDR97	WD repeat-containing protein 97
Q9H3E2	SNX25	Sorting nexin-25
Q96RY5	CRML	Protein cramped-like
Q9P2N6	KANL3	KAT8 regulatory NSL complex subunit 3
P0DOX5	IGG1	Immunoglobulin gamma-1 heavy chain
Q8IVT2	MISP	Mitotic interactor and substrate of PLK1
A6NGW2	STRCL	Putative stereocilin-like protein
P01009	A1AT	Alpha-1-antitrypsin
O75747	P3C2G	Phosphatidylinositol 3-kinase C2 domain-containing subunit gamma
Q9UNY4	TTF2	Transcription termination factor 2
Q8N392	RHG18	Rho GTPase-activating protein 18
P02647	APOA1	Apolipoprotein A-I
Q96DG6	CMBL	Carboxymethylenebutenolidase homolog
O94991	SLIK5	SLIT and NTRK-like protein 5
Q96RW7	HMCN1	Hemicentin-1
P11171	EPB41	Protein 4.1
Q8WZ60	KLHL6	Kelch-like protein 6
O15050	TRNK1	TPR and ankyrin repeat-containing protein 1
Q6ZST4	LCNL1	Lipocalin-like 1 protein
P08648	ITA5	Integrin alpha-5
O60336	MABP1	Mitogen-activated protein kinase-binding protein 1
Q12912	IRAG2	Inositol 1,4,5-triphosphate receptor associated 2
Q9HAV4	XPO5	Exportin-5
Q8TDR2	STK35	Serine/threonine-protein kinase 35
P08758	ANXA5	Annexin A5
Q9H0H5	RGAP1	Rac GTPase-activating protein 1
P01859	IGHG2	Immunoglobulin heavy constant gamma 2
Q6J272	F166A	Protein FAM166A
Q9HB14	KCNKD	Potassium channel subfamily K member 13
Q9H930	SP14L	Nuclear body protein SP140-like protein
Q9H3U1	UN45A	Protein unc-45 homolog A
Q9NXS3	KLH28	Kelch-like protein 28
Q96EY4	TMA16	Translation machinery-associated protein 16
Q99453	PHX2B	Paired mesoderm homeobox protein 2B
P10523	ARRS	S-arrestin
Q5FYA8	ARSH	Arylsulfatase H
P50750	CDK9	Cyclin-dependent kinase 9
P53992	SC24C	Protein transport protein Sec24C
P30968	GNRHR	Gonadotropin-releasing hormone receptor
O15042	SR140	U2 snRNP-associated SURP motif-containing protein
P51884	LUM	Lumican
P06396	GELS	Gelsolin
Q8IYX7	SAXO1	Stabilizer of axonemal microtubules 1
F2Z3M2	CQ112	Uncharacterized protein encoded by LINC02876
P02790	HEMO	Hemopexin
Q16280	CNGA2	Cyclic nucleotide-gated olfactory channel
P49736	MCM2	DNA replication licensing factor MCM2
Q7Z2Z1	TICRR	Treslin
O00562	PITM1	Membrane-associated phosphatidylinositol transfer protein 1
O15481	MAGB4	Melanoma-associated antigen B4
P11388	TOP2A	DNA topoisomerase 2-alpha
Q7Z3E2	CC186	Coiled-coil domain-containing protein 186
Q5VU97	CAHD1	VWFA and cache domain-containing protein 1
Q15075	EEA1	Early endosome antigen 1
P00915	CAH1	Carbonic anhydrase 1
O60449	LY75	Lymphocyte antigen 75
F5H4B4	F227A	Protein FAM227A
Q9NQ30	ESM1	Endothelial cell-specific molecule 1
Q96P44	COLA1	Collagen alpha-1(XXI) chain
Q5T7N2	LITD1	LINE-1 type transposase domain-containing protein 1
Q86VS3	IQCH	IQ domain-containing protein H
Q9Y4F4	TGRM1	TOG array regulator of axonemal microtubules protein 1
Q8TF40	FNIP1	Folliculin-interacting protein 1
Q86UK0	ABCAC	Glucosylceramide transporter ABCA12
Q6ZMN7	PZRN4	PDZ domain-containing RING finger protein 4
Q8N3K9	CMYA5	Cardiomyopathy-associated protein 5
P01876	IGHA1	Immunoglobulin heavy constant alpha 1
P07355	ANXA2	Annexin A2
Q5JZY3	EPHAA	Ephrin type-A receptor 10
Q96SN8	CK5P2	CDK5 regulatory subunit-associated protein 2
Q06830	PRDX1	Peroxiredoxin-1
Q8IX94	CTGE4	cTAGE family member 4
Q5VT52	RPRD2	Regulation of nuclear pre-mRNA domain-containing protein 2
Q7LBC6	KDM3B	Lysine-specific demethylase 3B
P21359	NF1	Neurofibromin
Q9UJC3	HOOK1	Protein Hook homolog 1
P02774	VTDB	Vitamin D-binding protein
P46100	ATRX	Transcriptional regulator ATRX
P14625	ENPL	Endoplasmin
Q8IUL8	CILP2	Cartilage intermediate layer protein 2
Q9UBU8	MO4L1	Mortality factor 4-like protein 1
P29762	RABP1	Cellular retinoic acid-binding protein 1
Q969P6	TOP1M	DNA topoisomerase I, mitochondrial
Q96LM1	CL037	Putative uncharacterized protein encoded by LINC00615
Q96QH2	PRAM	PML-RARA-regulated adapter molecule 1
Q5JU00	DRC5	Dynein regulatory complex subunit 5
P67936	TPM4	Tropomyosin alpha-4 chain
P31260	HXA10	Homeobox protein Hox-A10
O00408	PDE2A	cGMP-dependent 3',5'-cyclic phosphodiesterase
Q99996	AKAP9	A-kinase anchor protein 9
Q76NI1	KNDC1	Kinase non-catalytic C-lobe domain-containing protein 1
O75534	CSDE1	Cold shock domain-containing protein E1
Q9Y388	RBMX2	RNA-binding motif protein, X-linked 2
P36575	ARRC	Arrestin-C
Q8N335	GPD1L	Glycerol-3-phosphate dehydrogenase 1-like protein
Q96A32	MYL11	Myosin regulatory light chain 11
Q8N9W4	GG6L2	Golgin subfamily A member 6-like protein 2
Q8NDP4	ZN439	Zinc finger protein 439
P17480	UBF1	Nucleolar transcription factor 1
O94911	ABCA8	ABC-type organic anion transporter ABCA8
Q9H707	ZN552	Zinc finger protein 552
Q92858	ATOH1	Transcription factor ATOH1
P07864	LDHC	L-lactate dehydrogenase C chain
P06703	S10A6	Protein S100-A6
Q9UFW8	CGBP1	CGG triplet repeat-binding protein 1
P0DOX7	IGK	Immunoglobulin kappa light chain
O60393	NOBOX	Homeobox protein NOBOX
P02763	A1AG1	Alpha-1-acid glycoprotein 1
Q69YN4	VIR	Protein virilizer homolog
Q14155	ARHG7	Rho guanine nucleotide exchange factor 7
Q9UNH6	SNX7	Sorting nexin-7
P29374	ARI4A	AT-rich interactive domain-containing protein 4A
P07947	YES	Tyrosine-protein kinase Yes
Q9H0W7	THAP2	THAP domain-containing protein 2
P07900	HS90A	Heat shock protein HSP 90-alpha
Q70EL1	UBP54	Inactive ubiquitin carboxyl-terminal hydrolase 54
P51153	RAB13	Ras-related protein Rab-13
O75339	CILP1	Cartilage intermediate layer protein 1
O75306	NDUS2	NADH dehydrogenase [ubiquinone] iron-sulfur protein 2, mitochondrial
Q07157	ZO1	Tight junction protein ZO-1
Q6ZU65	UBN2	Ubinuclein-2
Q13698	CAC1S	Voltage-dependent L-type calcium channel subunit alpha-1S
P48681	NEST	Nestin
Q14669	TRIPC	E3 ubiquitin-protein ligase TRIP12
Q9P1Y5	CAMP3	Calmodulin-regulated spectrin-associated protein 3
P0DOY3	IGLC3	Immunoglobulin lambda constant 3
P01008	ANT3	Antithrombin-III
Q8N865	CG031	Uncharacterized protein C7orf31
Q5M775	CYTSB	Cytospin-B
Q8WYA6	CTBL1	Beta-catenin-like protein 1
Q13201	MMRN1	Multimerin-1
Q8WXI7	MUC16	Mucin-16
P26045	PTN3	Tyrosine-protein phosphatase non-receptor type 3
O75445	USH2A	Usherin
P48729	KC1A	Casein kinase I isoform alpha
Q9UHK6	AMACR	Alpha-methylacyl-CoA racemase
P98155	VLDLR	Very low-density lipoprotein receptor
Q96DC8	ECHD3	Enoyl-CoA hydratase domain-containing protein 3, mitochondrial
O43432	IF4G3	Eukaryotic translation initiation factor 4 gamma 3
A8MPS7	YDJC	Carbohydrate deacetylase
Q8WUA2	PPIL4	Peptidyl-prolyl cis-trans isomerase-like 4
P00558	PGK1	Phosphoglycerate kinase 1
P62258	1433E	14-3-3 protein epsilon
P12270	TPR	Nucleoprotein TPR
Q6W2J9	BCOR	BCL-6 corepressor
P29459	IL12A	Interleukin-12 subunit alpha
Q6NXN4	D19P1	Putative C-mannosyltransferase DPY19L2P1
Q13568	IRF5	Interferon regulatory factor 5
Q14573	ITPR3	Inositol 1,4,5-trisphosphate receptor type 3
Q9Y468	LMBL1	Lethal(3)malignant brain tumor-like protein 1
P06733	ENOA	Alpha-enolase
O14497	ARI1A	AT-rich interactive domain-containing protein 1A
Q14789	GOGB1	Golgin subfamily B member 1
A2VEC9	SSPO	SCO-spondin
Q9GZX5	ZN350	Zinc finger protein 350
Q6IMN6	CAPR2	Caprin-2
P11277	SPTB1	Spectrin beta chain, erythrocytic
P60174	TPIS	Triosephosphate isomerase
Q9Y2A7	NCKP1	Nck-associated protein 1
P02652	APOA2	Apolipoprotein A-II
P18206	VINC	Vinculin
P43628	KI2L3	Killer cell immunoglobulin-like receptor 2DL3
P0DMV8	HS71A	Heat shock 70 kDa protein 1A
P01266	THYG	Thyroglobulin
Q8NEM8	CBPC3	Cytosolic carboxypeptidase 3
Q09666	AHNK	Neuroblast differentiation-associated protein AHNAK
Q8TDU5	VNRL4	Putative vomeronasal receptor-like protein 4
O75054	IGSF3	Immunoglobulin superfamily member 3
Q9BU40	CRDL1	Chordin-like protein 1
O00635	TRI38	E3 ubiquitin-protein ligase TRIM38
P78371	TCPB	T-complex protein 1 subunit beta
Q9Y5L0	TNPO3	Transportin-3
Q14055	CO9A2	Collagen alpha-2(IX) chain
P04899	GNAI2	Guanine nucleotide binding protein (G protein), alpha inhibiting 2
Q7Z4V0	ZN438	Zinc finger protein 438
P07237	PDIA1	Protein disulfide-isomerase
Q8IWL3	HSC20	Iron-sulfur cluster co-chaperone protein HscB
P62937	PPIA	Peptidyl-prolyl cis-trans isomerase A
Q9ULG1	INO80	Chromatin-remodeling ATPase INO80
O60673	REV3L	DNA polymerase zeta catalytic subunit
P02766	TTHY	Transthyretin
Q9P273	TEN3	Teneurin-3
Q6R327	RICTR	Rapamycin-insensitive companion of mTOR
Q9Y4I1	MYO5A	Unconventional myosin-Va
Q6IA86	ELP2	Elongator complex protein 2
Q9NPF5	DMAP1	DNA methyltransferase 1-associated protein 1
P17174	AATC	Aspartate aminotransferase, cytoplasmic
Q9BXS1	IDI2	Isopentenyl-diphosphate delta-isomerase 2
P08133	ANXA6	Annexin A6
Q8WU66	TSEAR	Thrombospondin-type laminin G domain and EAR repeat-containing protein
Q13616	CUL1	Cullin-1
Q9Y6X9	MORC2	ATPase MORC2
Q9H6Q4	CIAO3	Cytosolic iron-sulfur assembly component 3
Q13621	S12A1	Solute carrier family 12 member 1
P01024	CO3	Complement C3
P21333	FLNA	Filamin-A
Q01954	BNC1	Zinc finger protein basonuclin-1
P11441	UBL4A	Ubiquitin-like protein 4A
Q96IV6	FXDC2	Fatty acid hydroxylase domain-containing protein 2
Q9NRH2	SNRK	SNF-related serine/threonine-protein kinase
Q9H9A6	LRC40	Leucine-rich repeat-containing protein 40
Q9BZS1	FOXP3	Forkhead box protein P3
Q8NFY9	KBTB8	Kelch repeat and BTB domain-containing protein 8
Q96JL9	ZN333	Zinc finger protein 333
O14578	CTRO	Citron Rho-interacting kinase
Q9UF56	FXL17	F-box/LRR-repeat protein 17
P22102	PUR2	Trifunctional purine biosynthetic protein adenosine-3
Q9HBF4	ZFYV1	Zinc finger FYVE domain-containing protein 1
Q13829	BACD2	BTB/POZ domain-containing adapter for CUL3-mediated RhoA degradation protein 2
Q9UQ03	COR2B	Coronin-2B
Q15878	CAC1E	Voltage-dependent R-type calcium channel subunit alpha-1E
P13797	PLST	Plastin-3
Q8NEM7	SP20H	Transcription factor SPT20 homolog
P01834	IGKC	Immunoglobulin kappa constant
Q9NY93	DDX56	Probable ATP-dependent RNA helicase DDX56
Q9H1E3	NUCKS	Nuclear ubiquitous casein and cyclin-dependent kinase substrate 1
Q4VC31	MIX23	Protein MIX23
Q9NQE7	TSSP	Thymus-specific serine protease
Q9UPU5	UBP24	Ubiquitin carboxyl-terminal hydrolase 24
Q6UWJ8	C16L2	CD164 sialomucin-like 2 protein
Q01668	CAC1D	Voltage-dependent L-type calcium channel subunit alpha-1D
P07108	ACBP	Acyl-CoA-binding protein
Q9NUT2	MITOS	Mitochondrial potassium channel ATP-binding subunit
P29597	TYK2	Non-receptor tyrosine-protein kinase TYK2
Q8WWZ7	ABCA5	Cholesterol transporter ABCA5
P01023	A2MG	Alpha-2-macroglobulin
Q8IY63	AMOL1	Angiomotin-like protein 1
Q9BQE3	TBA1C	Tubulin alpha-1C chain
P20929	NEBU	Nebulin
O95382	M3K6	Mitogen-activated protein kinase kinase kinase 6
P19320	VCAM1	Vascular cell adhesion protein 1
Q9H694	BICC1	Protein bicaudal C homolog 1
Q13275	SEM3F	Semaphorin-3F
Q9UPS8	ANR26	Ankyrin repeat domain-containing protein 26
P11142	HSP7C	Heat shock cognate 71 kDa protein
O95340	PAPS2	Bifunctional 3'-phosphoadenosine 5'-phosphosulfate synthase 2
Q96C12	ARMC5	Armadillo repeat-containing protein 5
P01042	KNG1	Kininogen-1
A6NK53	ZN233	Zinc finger protein 233
P04083	ANXA1	Annexin A1
P63104	1433Z	14-3-3 protein zeta/delta
Q8WVM0	TFB1M	Dimethyladenosine transferase 1, mitochondrial
Q9BXY5	CAYP2	Calcyphosin-2
Q7LBE3	S26A9	Solute carrier family 26 member 9
Q5TH69	BIG3	Brefeldin A-inhibited guanine nucleotide-exchange protein 3
Q14493	SLBP	Histone RNA hairpin-binding protein
P0DJD0	RGPD1	RANBP2-like and GRIP domain-containing protein 1
O95967	FBLN4	EGF-containing fibulin-like extracellular matrix protein 2
P00450	CERU	Ceruloplasmin
Q96PP9	GBP4	Guanylate-binding protein 4
Q8IUG5	MY18B	Unconventional myosin-XVIIIb
Q6ZVL6	K154L	UPF0606 protein KIAA1549L
P48728	GCST	Aminomethyltransferase, mitochondrial
Q9Y2D0	CAH5B	Carbonic anhydrase 5B, mitochondrial
A4D0S4	LAMB4	Laminin subunit beta-4
Q2VIQ3	KIF4B	Chromosome-associated kinesin KIF4B
Q8N344	MIER2	Mesoderm induction early response protein 2
P36888	FLT3	Receptor-type tyrosine-protein kinase FLT3
Q6IQ49	SDE2	Replication stress response regulator SDE2
Q9Y2C9	TLR6	Toll-like receptor 6
Q16555	DPYL2	Dihydropyrimidinase-related protein 2
O15230	LAMA5	Laminin subunit alpha-5
O60504	VINEX	Vinexin
P09382	LEG1	Galectin-1
O95714	HERC2	E3 ubiquitin-protein ligase HERC2
P17040	ZSC20	Zinc finger and SCAN domain-containing protein 20
P14091	CATE	Cathepsin E
Q9Y2H5	PKHA6	Pleckstrin homology domain-containing family A member 6
O75820	ZN189	Zinc finger protein 189
P23528	COF1	Cofilin-1
P82914	RT15	28S ribosomal protein S15, mitochondrial
Q96JI7	SPTCS	Spatacsin
Q99497	PARK7	Parkinson disease protein 7
Q8IZ02	LRC34	Leucine-rich repeat-containing protein 34
Q9Y561	LRP12	Low-density lipoprotein receptor-related protein 12
P30050	RL12	60S ribosomal protein L12
Q9UKY4	POMT2	Protein O-mannosyl-transferase 2
O00534	VMA5A	von Willebrand factor A domain-containing protein 5A
Q9NV12	TM140	Transmembrane protein 140
P04217	A1BG	Alpha-1B-glycoprotein
Q8NCR3	MFI	Protein MFI
O14686	KMT2D	Histone-lysine N-methyltransferase 2D
Q8WXX5	DNJC9	DnaJ homolog subfamily C member 9
P26038	MOES	Moesin
P78325	ADAM8	Disintegrin and metalloproteinase domain-containing protein 8
Q8IWB4	S31A7	Spermatogenesis-associated protein 31A7
P15328	FOLR1	Folate receptor alpha
P07737	PROF1	Profilin-1
P07437	TBB5	Tubulin beta chain
Q99549	MPP8	M-phase phosphoprotein 8
Q9NW64	RBM22	Pre-mRNA-splicing factor RBM22
P02765	FETUA	Alpha-2-HS-glycoprotein
P40925	MDHC	Malate dehydrogenase, cytoplasmic
Q8TD23	ZN675	Zinc finger protein 675
Q8IYD8	FANCM	Fanconi anemia group M protein
Q9H313	TTYH1	Protein tweety homolog 1
Q6ZR08	DYH12	Dynein axonemal heavy chain 12
Q96JP5	ZFP91	E3 ubiquitin-protein ligase ZFP91
Q8NDM7	CFA43	Cilia- and flagella-associated protein 43
Q9ULI0	ATD2B	ATPase family AAA domain-containing protein 2B
P37802	TAGL2	Transgelin-2
Q5J5C9	DB121	Beta-defensin 121
Q96GX9	MTNB	Methylthioribulose-1-phosphate dehydratase
Q7Z5M5	TMC3	Transmembrane channel-like protein 3
Q5JNZ3	ZN311	Zinc finger protein 311
Q96AN5	TM143	Transmembrane protein 143
Q16827	PTPRO	Receptor-type tyrosine-protein phosphatase O
Q8TE59	ATS19	A disintegrin and metalloproteinase with thrombospondin motifs 19
Q6ZWE6	PKHM3	Pleckstrin homology domain-containing family M member 3
P15621	ZNF44	Zinc finger protein 44
Q8IY82	DRC7	Dynein regulatory complex subunit 7
Q9Y2J8	PADI2	Protein-arginine deiminase type-2
Q7Z408	CSMD2	CUB and sushi domain-containing protein 2
A6NCS6	CB072	Uncharacterized protein C2orf72
P54707	AT12A	Potassium-transporting ATPase alpha chain 2
Q9P203	BTBD7	BTB/POZ domain-containing protein 7
Q96S66	CLCC1	Chloride channel CLIC-like protein 1
O76039	CDKL5	Cyclin-dependent kinase-like 5
P00738	HPT	Haptoglobin
Q9C026	TRIM9	E3 ubiquitin-protein ligase TRIM9
P42356	PI4KA	Phosphatidylinositol 4-kinase alpha
O75832	PSD10	26S proteasome non-ATPase regulatory subunit 10
P32119	PRDX2	Peroxiredoxin-2
Q8WUK0	PTPM1	Phosphatidylglycerophosphatase and protein-tyrosine phosphatase 1
P46977	STT3A	Dolichyl-diphosphooligosaccharide--protein glycosyltransferase subunit STT3A
P10909	CLUS	Clusterin
Q9Y226	S22AD	Solute carrier family 22 member 13
Q9UQ26	RIMS2	Regulating synaptic membrane exocytosis protein 2
Q149N8	SHPRH	E3 ubiquitin-protein ligase SHPRH
P35813	PPM1A	Protein phosphatase 1A
O43151	TET3	Methylcytosine dioxygenase TET3
A6NMZ7	CO6A6	Collagen alpha-6
Q969R2	OSBP2	Oxysterol-binding protein 2
Q9Y6N6	LAMC3	Laminin subunit gamma-3
Q7Z4S6	KI21A	Kinesin-like protein KIF21A
Q96NI8	ZN570	Zinc finger protein 570
Q9UPA5	BSN	Protein bassoon
Q2LD37	K1109	Transmembrane protein KIAA1109
P50395	GDIB	Rab GDP dissociation inhibitor beta
P48730	KC1D	Casein kinase I isoform delta
Q6ZRX8	YL004	Putative uncharacterized protein FLJ45999
P09493	TPM1	Tropomyosin-1
P17066	HSP76	Heat shock 70 kDa protein 6
Q16352	AINX	Alpha-internexin
Q6IQ22	RAB12	Ras-related protein Rab-12
Q16613	SNAT	Serotonin N-acetyltransferase
Q96MS0	ROBO3	Roundabout homolog 3
Q08ET2	SIG14	Sialic acid-binding Ig-like lectin 14
P31947	1433S	14-3-3 protein sigma
Q9NR81	ARHG3	Rho guanine nucleotide exchange factor 3
Q13585	MTR1L	Melatonin-related receptor
Q96BR9	ZBT8A	Zinc finger and BTB domain-containing protein 8A
Q14574	DSC3	Desmocollin-3
Q9NVR5	KTU	Protein kintoun
O75122	CLAP2	CLIP-associating protein 2
Q9UDT6	CLIP2	CAP-Gly domain-containing linker protein 2
O15460	P4HA2	Prolyl 4-hydroxylase subunit alpha-2
Q7L7V1	DHX32	Putative pre-mRNA-splicing factor ATP-dependent RNA helicase DHX32
Q96T58	MINT	Msx2-interacting protein
P10916	MLRV	Myosin regulatory light chain 2, ventricular/cardiac muscle isoform
Q7Z7M0	MEGF8	Multiple epidermal growth factor-like domains protein 8
O75648	MTU1	Mitochondrial tRNA-specific 2-thiouridylase 1
Q86SS6	SYT9	Synaptotagmin-9
Q9Y5R2	MMP24	Matrix metalloproteinase-24
O14523	C2C2L	Phospholipid transfer protein C2CD2L
Q99759	M3K3	Mitogen-activated protein kinase kinase kinase 3
Q96GM8	TOE1	Target of EGR1 protein 1
P09211	GSTP1	Glutathione S-transferase P
Q9BWH6	RPAP1	RNA polymerase II-associated protein 1
Q8TBZ5	ZN502	Zinc finger protein 502
O94953	KDM4B	Lysine-specific demethylase 4B
P30532	ACHA5	Neuronal acetylcholine receptor subunit alpha-5
Q14191	WRN	Bifunctional 3'-5' exonuclease/ATP-dependent helicase WRN
Q15008	PSMD6	26S proteasome non-ATPase regulatory subunit 6
P00747	PLMN	Plasminogen
Q8N1W1	ARG28	Rho guanine nucleotide exchange factor 28
P15121	ALDR	Aldo-keto reductase family 1 member B1
Q8ND23	CARL3	Capping protein, Arp2/3 and myosin-I linker protein 3
Q9Y2E6	DTX4	E3 ubiquitin-protein ligase DTX4
P21817	RYR1	Ryanodine receptor 1
Q9Y520	PRC2C	Protein PRRC2C
Q7Z7B0	FLIP1	Filamin-A-interacting protein 1
Q8NGX9	OR6P1	Olfactory receptor 6P1
P00918	CAH2	Carbonic anhydrase 2
Q8NDX2	VGLU3	Vesicular glutamate transporter 3
P41594	GRM5	Metabotropic glutamate receptor 5
Q8IWA4	MFN1	Mitofusin-1
Q9HCG8	CWC22	Pre-mRNA-splicing factor CWC22 homolog
A8MYV0	DCD2C	Doublecortin domain-containing protein 2C
O14836	TR13B	Tumor necrosis factor receptor superfamily member 13B
O43597	SPY2	Protein sprouty homolog 2
Q99766	ATP5S	ATP synthase subunit s, mitochondrial
Q6RI45	BRWD3	Bromodomain and WD repeat-containing protein 3
Q01064	PDE1B	Dual specificity calcium/calmodulin-dependent 3',5'-cyclic nucleotide phosphodiesterase 1B
Q9BZW8	CD244	Natural killer cell receptor 2B4
Q9NZM1	MYOF	Myoferlin
Q8NDY3	ARHL1	Inactive ADP-ribosyltransferase ARH2
Q5CZA5	ZN805	Zinc finger protein 805
Q9Y657	SPIN1	Spindlin-1
Q9UKN8	TF3C4	General transcription factor 3C polypeptide 4
P54315	LIPR1	Inactive pancreatic lipase-related protein 1
Q14241	ELOA1	Elongin-A
Q6NUM6	TYW1B	S-adenosyl-L-methionine-dependent tRNA 4-demethylwyosine synthase TYW1B
Q76N89	HECW1	E3 ubiquitin-protein ligase HECW1
D6RGX4	F90AP	Putative protein FAM90A26
Q96DT5	DYH11	Dynein axonemal heavy chain 11
Q5T3J3	LRIF1	Ligand-dependent nuclear receptor-interacting factor 1
Q02817	MUC2	Mucin-2
Q92784	DPF3	Zinc finger protein DPF3
Q9Y3V2	RWDD3	RWD domain-containing protein 3
Q04760	LGUL	Lactoylglutathione lyase
Q6T4P5	PLPR3	Phospholipid phosphatase-related protein type 3
Q9GZM6	OR8D2	Olfactory receptor 8D2
Q8WXX0	DYH7	Dynein axonemal heavy chain 7
O15360	FANCA	Fanconi anemia group A protein
Q7Z333	SETX	Senataxin
P57071	PRD15	PR domain zinc finger protein 15
P02749	APOH	Beta-2-glycoprotein 1
Q13224	NMDE2	Glutamate receptor ionotropic, NMDA 2B
Q9NQ76	MEPE	Matrix extracellular phosphoglycoprotein
O43148	MCES	mRNA cap guanine-N7 methyltransferase
O76090	BEST1	Bestrophin-1
Q8N6K0	TEX29	Testis-expressed protein 29
Q13434	MKRN4	Putative E3 ubiquitin-protein ligase makorin-4
Q9NTJ5	SAC1	Phosphatidylinositol-3-phosphatase SAC1
Q9Y566	SHAN1	SH3 and multiple ankyrin repeat domains protein 1
Q7Z406	MYH14	Myosin-14
Q96L73	NSD1	Histone-lysine N-methyltransferase, H3 lysine-36 specific
Q9BZF1	OSBL8	Oxysterol-binding protein-related protein 8
P0DN87	CGB7	Choriogonadotropin subunit beta 7
Q5K651	SAMD9	Sterile alpha motif domain-containing protein 9
Q07890	SOS2	Son of sevenless homolog 2
P98095	FBLN2	Fibulin-2
A0A0A0MRZ8	KVD11	Immunoglobulin kappa variable 3D-11
Q8IWU2	LMTK2	Serine/threonine-protein kinase LMTK2
O43707	ACTN4	Alpha-actinin-4
P50502	F10A1	Hsc70-interacting protein
P78357	CNTP1	Contactin-associated protein 1
P25940	CO5A3	Collagen alpha-3
P09525	ANXA4	Annexin A4
P27144	KAD4	Adenylate kinase 4, mitochondrial
O95861	BPNT1	3'(2'),5'-bisphosphate nucleotidase 1
Q9P2N5	RBM27	RNA-binding protein 27
Q9H2K2	TNKS2	Poly [ADP-ribose] polymerase tankyrase-2
Q96P71	NECA3	N-terminal EF-hand calcium-binding protein 3
Q7Z3K3	POGZ	Pogo transposable element with ZNF domain
Q9UK11	ZN223	Zinc finger protein 223
O15357	SHIP2	Phosphatidylinositol 3,4,5-trisphosphate 5-phosphatase 2
A0A5A2	TVB58	T cell receptor beta variable 5-8
O95104	SCAF4	SR-related and CTD-associated factor 4
Q8IUR5	TMTC1	Protein O-mannosyl-transferase TMTC1
P02042	HBD	Hemoglobin subunit delta
Q5TEZ5	CF163	Uncharacterized protein C6orf163
Q8N427	TXND3	Thioredoxin domain-containing protein 3
P48742	LHX1	LIM/homeobox protein Lhx1
Q9Y2H0	DLGP4	Disks large-associated protein 4
P06744	G6PI	Glucose-6-phosphate isomerase
P11021	BIP	Endoplasmic reticulum chaperone BiP
O00116	ADAS	Alkyldihydroxyacetonephosphate synthase, peroxisomal
P30101	PDIA3	Protein disulfide-isomerase A3
O15315	RA51B	DNA repair protein RAD51 homolog 2
Q8NEY1	NAV1	Neuron navigator 1
Q9NPG3	UBN1	Ubinuclein-1
P49454	CENPF	Centromere protein F
Q15554	TERF2	Telomeric repeat-binding factor 2
P15586	GNS	N-acetylglucosamine-6-sulfatase
Q9NWS1	PARI	PCNA-interacting partner
A8MUV8	ZN727	Putative zinc finger protein 727
P04053	TDT	DNA nucleotidylexotransferase
Q86XR8	CEP57	Centrosomal protein of 57 kDa
Q2M3M2	SC5A9	Sodium/glucose cotransporter 4
P04075	ALDOA	Fructose-bisphosphate aldolase A
Q0VF96	CGNL1	Cingulin-like protein 1
Q16891	MIC60	MICOS complex subunit MIC60
O75592	MYCB2	E3 ubiquitin-protein ligase MYCBP2
Q96NU1	SAM11	Sterile alpha motif domain-containing protein 11
Q96ST8	CEP89	Centrosomal protein of 89 kDa
Q9C098	DCLK3	Serine/threonine-protein kinase DCLK3
Q9NZ72	STMN3	Stathmin-3
Q6Q759	SPG17	Sperm-associated antigen 17
Q8NFD5	ARI1B	AT-rich interactive domain-containing protein 1B
Q9P2E9	RRBP1	Ribosome-binding protein 1
Q68EM7	RHG17	Rho GTPase-activating protein 17
Q3KP44	ANR55	Ankyrin repeat domain-containing protein 55
O15381	NVL	Nuclear valosin-containing protein-like
Q9H668	STN1	CST complex subunit STN1
P40617	ARL4A	ADP-ribosylation factor-like protein 4A
Q6ZT62	BGIN	Bargin
O95522	PRA12	PRAME family member 12
Q8IWV8	UBR2	E3 ubiquitin-protein ligase UBR2
Q8WXU2	DAAF4	Dynein axonemal assembly factor 4
Q6PCT2	FXL19	F-box/LRR-repeat protein 19
Q7Z403	TMC6	Transmembrane channel-like protein 6
Q14766	LTBP1	Latent-transforming growth factor beta-binding protein 1
D6RIA3	CD054	Uncharacterized protein C4orf54
Q5TAX3	TUT4	Terminal uridylyltransferase 4
O60284	ST18	Suppression of tumorigenicity 18 protein
Q674R7	ATG9B	Autophagy-related protein 9B
Q8NA47	CCD63	Coiled-coil domain-containing protein 63
Q15773	MLF2	Myeloid leukemia factor 2
A6NEE1	PLHD1	Pleckstrin homology domain-containing family D member 1
P15391	CD19	B-lymphocyte antigen CD19
Q9UBR2	CATZ	Cathepsin Z
Q14684	RRP1B	Ribosomal RNA processing protein 1 homolog B
P07195	LDHB	L-lactate dehydrogenase B chain
Q99797	MIPEP	Mitochondrial intermediate peptidase
Q9NUQ6	SPS2L	SPATS2-like protein
B3EWG6	FM25G	Protein FAM25G
Q8NHJ6	LIRB4	Leukocyte immunoglobulin-like receptor subfamily B member 4
Q96RE9	ZN300	Zinc finger protein 300
P28161	GSTM2	Glutathione S-transferase Mu 2
Q2T9L4	INSY1	Inhibitory synaptic factor 1
Q9UQD0	SCN8A	Sodium channel protein type 8 subunit alpha
P19784	CSK22	Casein kinase II subunit alpha'
P22223	CADH3	Cadherin-3
P48539	PCP4	Calmodulin regulator protein PCP4
A6NGD5	ZSA5C	Zinc finger and SCAN domain-containing protein 5C
Q96ED9	HOOK2	Protein Hook homolog 2
P43652	AFAM	Afamin
Q5JRA6	TGO1	Transport and Golgi organization protein 1 homolog
P49189	AL9A1	4-trimethylaminobutyraldehyde dehydrogenase
Q9UNX4	WDR3	WD repeat-containing protein 3
Q15061	WDR43	WD repeat-containing protein 43
Q71UI9	H2AV	Histone H2A.V
O60486	PLXC1	Plexin-C1
P27707	DCK	Deoxycytidine kinase
P18583	SON	Protein SON
Q9HCE3	ZN532	Zinc finger protein 532
Q8IWK6	AGRA3	Adhesion G protein-coupled receptor A3
P11473	VDR	Vitamin D3 receptor
P31152	MK04	Mitogen-activated protein kinase 4
Q9P2D1	CHD7	Chromodomain-helicase-DNA-binding protein 7
Q3SY52	ZIK1	Zinc finger protein interacting with ribonucleoprotein K
Q16625	OCLN	Occludin
Q8IYU4	UBQLN	Ubiquilin-like protein
Q12796	PNRC1	Proline-rich nuclear receptor coactivator 1
P42345	MTOR	Serine/threonine-protein kinase mTOR
Q96JM4	LRIQ1	Leucine-rich repeat and IQ domain-containing protein 1
Q5JXB2	UE2NL	Putative ubiquitin-conjugating enzyme E2 N-like
B2CW77	KILIN	Killin
O75525	KHDR3	KH domain-containing, RNA-binding, signal transduction-associated protein 3
Q92609	TBCD5	TBC1 domain family member 5
Q92979	NEP1	Ribosomal RNA small subunit methyltransferase NEP1
Q9HD67	MYO10	Unconventional myosin-X
Q96PU5	NED4L	E3 ubiquitin-protein ligase NEDD4-like
P06213	INSR	Insulin receptor
Q8IWV7	UBR1	E3 ubiquitin-protein ligase UBR1
Q9Y236	OSGI2	Oxidative stress-induced growth inhibitor 2
O75157	T22D2	TSC22 domain family protein 2
Q8IXB1	DJC10	DnaJ homolog subfamily C member 10
Q96E17	RAB3C	Ras-related protein Rab-3C
P25205	MCM3	DNA replication licensing factor MCM3
Q6L8Q7	PDE12	2',5'-phosphodiesterase 12
Q16665	HIF1A	Hypoxia-inducible factor 1-alpha
Q8WWW0	RASF5	Ras association domain-containing protein 5
O95171	SCEL	Sciellin
P48547	KCNC1	Potassium voltage-gated channel subfamily C member 1
O95996	APCL	Adenomatous polyposis coli protein 2
Q5VVM6	CCD30	Coiled-coil domain-containing protein 30
Q5MJ70	SPDYA	Speedy protein A
P28799	GRN	Progranulin
Q9H5L6	THAP9	DNA transposase THAP9
P05937	CALB1	Calbindin
Q9UPN3	MACF1	Microtubule-actin cross-linking factor 1, isoforms 1/2/3/4/5
P17706	PTN2	Tyrosine-protein phosphatase non-receptor type 2
Q8N1X5	YF001	Uncharacterized protein FLJ37310
P04406	G3P	Glyceraldehyde-3-phosphate dehydrogenase
Q96KK4	O10C1	Olfactory receptor 10C1
Q16690	DUS5	Dual specificity protein phosphatase 5
P01619	KV320	Immunoglobulin kappa variable 3-20
Q7Z3K6	MIER3	Mesoderm induction early response protein 3
O15091	MRPP3	Mitochondrial ribonuclease P catalytic subunit
Q13402	MYO7A	Unconventional myosin-VIIa
Q9UNF1	MAGD2	Melanoma-associated antigen D2
Q6ZWL3	CP4V2	Cytochrome P450 4V2
Q01101	INSM1	Insulinoma-associated protein 1
P31629	ZEP2	Transcription factor HIVEP2
Q9UFE4	CCD39	Coiled-coil domain-containing protein 39
Q8NCK3	ZN485	Zinc finger protein 485
Q9P2G9	KLHL8	Kelch-like protein 8
Q14966	ZN638	Zinc finger protein 638
Q9UM73	ALK	Anaplastic lymphoma kinase
P15144	AMPN	Aminopeptidase N
Q8TAU0	NKX23	Homeobox protein Nkx-2.3
P00352	AL1A1	Aldehyde dehydrogenase 1A1
Q96JB1	DYH8	Dynein axonemal heavy chain 8
Q8IZQ1	WDFY3	WD repeat and FYVE domain-containing protein 3
Q2PZI1	D19L1	Probable C-mannosyltransferase DPY19L1
Q9UPR6	ZFR2	Zinc finger RNA-binding protein 2
P0CB38	PAB4L	Polyadenylate-binding protein 4-like
Q15750	TAB1	TGF-beta-activated kinase 1 and MAP3K7-binding protein 1
O15440	MRP5	ATP-binding cassette sub-family C member 5
P0DV77	TPRX2	Tetrapeptide repeat homeobox protein 2
Q9H0H3	KLH25	Kelch-like protein 25
Q8NH08	O10AC	Olfactory receptor 10AC1
Q13075	BIRC1	Baculoviral IAP repeat-containing protein 1
Q92696	PGTA	Geranylgeranyl transferase type-2 subunit alpha
Q86Y33	CD20B	Cell division cycle protein 20 homolog B
Q9ULE6	PALD	Paladin
P22314	UBA1	Ubiquitin-like modifier-activating enzyme 1
O00571	DDX3X	ATP-dependent RNA helicase DDX3X
O75369	FLNB	Filamin-B
Q15149	PLEC	Plectin
Q15031	SYLM	Leucine--tRNA ligase, mitochondrial
Q9Y6R6	Z780B	Zinc finger protein 780B
Q96RV3	PCX1	Pecanex-like protein 1
Q9ULL0	K1210	Acrosomal protein KIAA1210
Q9BXW4	MLP3C	Microtubule-associated proteins 1A/1B light chain 3C
Q9H3N8	HRH4	Histamine H4 receptor
Q14008	CKAP5	Cytoskeleton-associated protein 5
Q6IV72	ZN425	Zinc finger protein 425
Q3L8U1	CHD9	Chromodomain-helicase-DNA-binding protein 9
Q96PM9	Z385A	Zinc finger protein 385A
Q075Z2	BSPH1	Binder of sperm protein homolog 1
Q8N4C6	NIN	Ninein
Q9ULM0	PKHH1	Pleckstrin homology domain-containing family H member 1
P17041	ZNF32	Zinc finger protein 32
P05556	ITB1	Integrin beta-1
Q9NWY4	HPF1	Histone PARylation factor 1
Q92974	ARHG2	Rho guanine nucleotide exchange factor 2
O94806	KPCD3	Serine/threonine-protein kinase D3
Q9BWW8	APOL6	Apolipoprotein L6
Q86X95	CIR1	Corepressor interacting with RBPJ 1
P98160	PGBM	Basement membrane-specific heparan sulfate proteoglycan core protein
Q08945	SSRP1	FACT complex subunit SSRP1
Q9H582	ZN644	Zinc finger protein 644
P28065	PSB9	Proteasome subunit beta type-9
Q8IYE1	CCD13	Coiled-coil domain-containing protein 13
Q9Y279	VSIG4	V-set and immunoglobulin domain-containing protein 4
Q9NZ71	RTEL1	Regulator of telomere elongation helicase 1
Q5SXM2	SNPC4	snRNA-activating protein complex subunit 4
Q9BY89	K1671	Uncharacterized protein KIAA1671
Q96L96	ALPK3	Alpha-protein kinase 3
Q96MP5	ZSWM3	Zinc finger SWIM domain-containing protein 3
P35555	FBN1	Fibrillin-1
Q8TF50	ZN526	Zinc finger protein 526
Q8TCE6	DEN10	DENN domain-containing protein 10
P68104	EF1A1	Elongation factor 1-alpha 1
O00763	ACACB	Acetyl-CoA carboxylase 2
Q99715	COCA1	Collagen alpha-1
Q5T7B8	KIF24	Kinesin-like protein KIF24
Q17R98	ZN827	Zinc finger protein 827
P11055	MYH3	Myosin-3
Q9HCJ5	ZSWM6	Zinc finger SWIM domain-containing protein 6
P02545	LMNA	Prelamin-A/C
Q9NQC3	RTN4	Reticulon-4
P46063	RECQ1	ATP-dependent DNA helicase Q1
Q9NX01	TXN4B	Thioredoxin-like protein 4B
P08311	CATG	Cathepsin G
O95671	ASML	Probable bifunctional dTTP/UTP pyrophosphatase/methyltransferase protein
Q8WWL2	SPIR2	Protein spire homolog 2
Q5KSL6	DGKK	Diacylglycerol kinase kappa
P27824	CALX	Calnexin
Q16787	LAMA3	Laminin subunit alpha-3
Q14019	COTL1	Coactosin-like protein
Q96GE4	CEP95	Centrosomal protein of 95 kDa
Q02224	CENPE	Centromere-associated protein E
Q15726	KISS1	Metastasis-suppressor KiSS-1
Q13823	NOG2	Nucleolar GTP-binding protein 2
Q01118	SCN7A	Sodium channel protein type 7 subunit alpha
P37288	V1AR	Vasopressin V1a receptor
O43426	SYNJ1	Synaptojanin-1
Q9H040	SPRTN	DNA-dependent metalloprotease SPRTN
P52333	JAK3	Tyrosine-protein kinase JAK3
Q96PQ6	ZN317	Zinc finger protein 317
P48051	KCNJ6	G protein-activated inward rectifier potassium channel 2
P35443	TSP4	Thrombospondin-4
Q6P0Q8	MAST2	Microtubule-associated serine/threonine-protein kinase 2
Q99973	TEP1	Telomerase protein component 1
P35321	SPR1A	Cornifin-A
Q8IZA3	H18	Histone H1.8
A0A0C4DH55	KVD07	Immunoglobulin kappa variable 3D-7
Q75N90	FBN3	Fibrillin-3
Q86YT6	MIB1	E3 ubiquitin-protein ligase MIB1
P56706	WNT7B	Protein Wnt-7b
Q49AA0	ZFP69	Zinc finger protein 69 homolog
Q5JSZ5	PRC2B	Protein PRRC2B
Q9C040	TRIM2	Tripartite motif-containing protein 2
P82279	CRUM1	Protein crumbs homolog 1
P05155	IC1	Plasma protease C1 inhibitor
P49754	VPS41	Vacuolar protein sorting-associated protein 41 homolog
P0C0L4	CO4A	Complement C4-A
Q9UKL3	C8AP2	CASP8-associated protein 2
Q9NQ79	CRAC1	Cartilage acidic protein 1
Q9H2M9	RBGPR	Rab3 GTPase-activating protein non-catalytic subunit
P05997	CO5A2	Collagen alpha-2
Q9NZV1	CRIM1	Cysteine-rich motor neuron 1 protein
P36269	GGT5	Glutathione hydrolase 5 proenzyme
Q9NYL2	M3K20	Mitogen-activated protein kinase kinase kinase 20
Q92541	RTF1	RNA polymerase-associated protein RTF1 homolog
Q9UNX3	RL26L	60S ribosomal protein L26-like 1
Q14209	E2F2	Transcription factor E2F2
Q9NT68	TEN2	Teneurin-2
Q9BTL4	IER2	Immediate early response gene 2 protein
Q9H147	TDIF1	Deoxynucleotidyltransferase terminal-interacting protein 1
Q13522	PPR1A	Protein phosphatase 1 regulatory subunit 1A
Q9C0I4	THS7B	Thrombospondin type-1 domain-containing protein 7B
A6NC57	ANR62	Ankyrin repeat domain-containing protein 62
Q8NFA0	UBP32	Ubiquitin carboxyl-terminal hydrolase 32
Q96S90	LYSM1	LysM and putative peptidoglycan-binding domain-containing protein 1
O00299	CLIC1	Chloride intracellular channel protein 1
Q93074	MED12	Mediator of RNA polymerase II transcription subunit 12
Q7L014	DDX46	Probable ATP-dependent RNA helicase DDX46
P30086	PEBP1	Phosphatidylethanolamine-binding protein 1
Q5CZC0	FSIP2	Fibrous sheath-interacting protein 2
Q9UKT5	FBX4	F-box only protein 4
Q86UT5	NHRF4	Na(+)/H(+) exchange regulatory cofactor NHE-RF4
Q86VI3	IQGA3	Ras GTPase-activating-like protein IQGAP3
A1L390	PKHG3	Pleckstrin homology domain-containing family G member 3
P63000	RAC1	Ras-related C3 botulinum toxin substrate 1
P98164	LRP2	Low-density lipoprotein receptor-related protein 2
Q9ULL5	PRR12	Proline-rich protein 12
Q6MZM0	HPHL1	Ferroxidase HEPHL1
O95389	CCN6	Cellular communication network factor 6
P30411	BKRB2	B2 bradykinin receptor
Q5TYW1	ZN658	Zinc finger protein 658
P48357	LEPR	Leptin receptor
Q9HCM4	E41L5	Band 4.1-like protein 5
Q8TF30	WHAMM	WASP homolog-associated protein with actin, membranes and microtubules
Q9Y6R1	S4A4	Electrogenic sodium bicarbonate cotransporter 1
Q9Y6N7	ROBO1	Roundabout homolog 1
P17542	TAL1	T-cell acute lymphocytic leukemia protein 1
P78417	GSTO1	Glutathione S-transferase omega-1
Q7LC44	ARC	Activity-regulated cytoskeleton-associated protein
P09603	CSF1	Macrophage colony-stimulating factor 1
Q8NEM1	ZN680	Zinc finger protein 680
Q99801	NKX31	Homeobox protein Nkx-3.1
Q8WWR8	NEUR4	Sialidase-4
Q5THJ4	VP13D	Intermembrane lipid transfer protein VPS13D
P22105	TENX	Tenascin-X
P03372	ESR1	Estrogen receptor
Q8N371	KDM8	Bifunctional peptidase and arginyl-hydroxylase JMJD5
Q14CN2	CLCA4	Calcium-activated chloride channel regulator 4
Q9Y219	JAG2	Protein jagged-2
Q5JYT7	K1755	Uncharacterized protein KIAA1755
A6H8Y1	BDP1	Transcription factor TFIIIB component B'' homolog
Q9UI15	TAGL3	Transgelin-3
P09543	CN37	2',3'-cyclic-nucleotide 3'-phosphodiesterase
Q13875	MOBP	Myelin-associated oligodendrocyte basic protein
Q9ULK0	GRID1	Glutamate receptor ionotropic, delta-1
P56962	STX17	Syntaxin-17
Q9UMN6	KMT2B	Histone-lysine N-methyltransferase 2B
P52565	GDIR1	Rho GDP-dissociation inhibitor 1
P62899	RL31	60S ribosomal protein L31
B1AJZ9	FHAD1	Forkhead-associated domain-containing protein 1
P55072	TERA	Transitional endoplasmic reticulum ATPase
Q9P2D6	F135A	Protein FAM135A
O94766	B3GA3	Galactosylgalactosylxylosylprotein 3-beta-glucuronosyltransferase 3
P18031	PTN1	Tyrosine-protein phosphatase non-receptor type 1
Q8NDH2	CC168	Leucine-rich repeat transmembrane protein CCDC168
Q9Y4D8	HECD4	Probable E3 ubiquitin-protein ligase HECTD4
Q9BYH1	SE6L1	Seizure 6-like protein
Q5VYK3	ECM29	Proteasome adapter and scaffold protein ECM29
Q14444	CAPR1	Caprin-1
A6NDG6	PGP	Glycerol-3-phosphate phosphatase
Q8N163	CCAR2	Cell cycle and apoptosis regulator protein 2
Q5K4L6	S27A3	Long-chain fatty acid transport protein 3
Q9UNA4	POLI	DNA polymerase iota
O60783	RT14	28S ribosomal protein S14, mitochondrial
Q13324	CRFR2	Corticotropin-releasing factor receptor 2
Q9Y3X0	CCDC9	Coiled-coil domain-containing protein 9
O95490	AGRL2	Adhesion G protein-coupled receptor L2
Q8TBF8	FA81A	Protein FAM81A
P54922	ADPRH	ADP-ribosylhydrolase ARH1
Q6ZRS2	SRCAP	Helicase SRCAP
Q96KP4	CNDP2	Cytosolic non-specific dipeptidase
Q8IVL0	NAV3	Neuron navigator 3
Q6NYC8	PPR18	Phostensin
Q96RL1	UIMC1	BRCA1-A complex subunit RAP80
O75528	TADA3	Transcriptional adapter 3
Q8TE68	ES8L1	Epidermal growth factor receptor kinase substrate 8-like protein 1
P49427	UB2R1	Ubiquitin-conjugating enzyme E2 R1
Q5T890	ER6L2	DNA excision repair protein ERCC-6-like 2
Q9NXL6	SIDT1	SID1 transmembrane family member 1
Q96JH7	VCIP1	Deubiquitinating protein VCPIP1
P16871	IL7RA	Interleukin-7 receptor subunit alpha
Q05193	DYN1	Dynamin-1
P04080	CYTB	Cystatin-B
P01877	IGHA2	Immunoglobulin heavy constant alpha 2
P27694	RFA1	Replication protein A 70 kDa DNA-binding subunit
Q9Y5Q3	MAFB	Transcription factor MafB
P82987	ATL3	ADAMTS-like protein 3
Q9Y5B0	CTDP1	RNA polymerase II subunit A C-terminal domain phosphatase
Q12884	SEPR	Prolyl endopeptidase FAP
Q13228	SBP1	Methanethiol oxidase
Q5VZ46	K1614	Uncharacterized protein KIAA1614
Q9Y6U3	SCIN	Scinderin
Q92738	US6NL	USP6 N-terminal-like protein
Q8NB91	FANCB	Fanconi anemia group B protein
Q8IYA6	CKP2L	Cytoskeleton-associated protein 2-like
Q6NZI2	CAVN1	Caveolae-associated protein 1
Q9NZK5	ADA2	Adenosine deaminase 2
Q08828	ADCY1	Adenylate cyclase type 1
Q9Y2C3	B3GT5	Beta-1,3-galactosyltransferase 5
Q9P281	BAHC1	BAH and coiled-coil domain-containing protein 1
Q86T90	K1328	Protein hinderin
Q8TCU6	PREX1	Phosphatidylinositol 3,4,5-trisphosphate-dependent Rac exchanger 1 protein
O00370	LORF2	LINE-1 retrotransposable element ORF2 protein
A1A5D9	BICL2	BICD family-like cargo adapter 2
P34982	OR1D2	Olfactory receptor 1D2
Q9HBT6	CAD20	Cadherin-20
Q7Z2Y5	NRK	Nik-related protein kinase
Q13415	ORC1	Origin recognition complex subunit 1
P37231	PPARG	Peroxisome proliferator-activated receptor gamma
Q7Z2Q7	LRR70	Leucine-rich repeat-containing protein 70
P49419	AL7A1	Alpha-aminoadipic semialdehyde dehydrogenase
O00291	HIP1	Huntingtin-interacting protein 1
Q8IXL6	FA20C	Extracellular serine/threonine protein kinase FAM20C
Q12913	PTPRJ	Receptor-type tyrosine-protein phosphatase eta
Q6IQ16	SPOPL	Speckle-type POZ protein-like
Q96Q05	TPPC9	Trafficking protein particle complex subunit 9
Q8N6N7	ACBD7	Acyl-CoA-binding domain-containing protein 7
P20396	TRH	Pro-thyrotropin-releasing hormone
P55107	GDF10	Growth/differentiation factor 10
Q9NSV4	DIAP3	Protein diaphanous homolog 3
Q03001	DYST	Dystonin
Q9BPX7	CG025	UPF0415 protein C7orf25
Q9NZC2	TREM2	Triggering receptor expressed on myeloid cells 2
Q86YA3	ZGRF1	Protein ZGRF1
O95749	GGPPS	Geranylgeranyl pyrophosphate synthase
Q9NSI6	BRWD1	Bromodomain and WD repeat-containing protein 1
Q8IVF2	AHNK2	Protein AHNAK2
Q9Y3Z3	SAMH1	Deoxynucleoside triphosphate triphosphohydrolase SAMHD1
Q9Y6Q1	CAN6	Calpain-6
Q96RL7	VP13A	Intermembrane lipid transfer protein VPS13A
P24821	TENA	Tenascin
O00391	QSOX1	Sulfhydryl oxidase 1
Q86VH2	KIF27	Kinesin-like protein KIF27
Q68CP9	ARID2	AT-rich interactive domain-containing protein 2
Q15042	RB3GP	Rab3 GTPase-activating protein catalytic subunit
Q6P474	PDXD2	Putative pyridoxal-dependent decarboxylase domain-containing protein 2
Q96PY5	FMNL2	Formin-like protein 2
P61020	RAB5B	Ras-related protein Rab-5B
Q92736	RYR2	Ryanodine receptor 2
Q9UIJ5	ZDHC2	Palmitoyltransferase ZDHHC2
O43379	WDR62	WD repeat-containing protein 62
O94762	RECQ5	ATP-dependent DNA helicase Q5
O95185	UNC5C	Netrin receptor UNC5C
Q7Z6K3	PTAR1	Protein prenyltransferase alpha subunit repeat-containing protein 1
Q8TF39	ZN483	Zinc finger protein 483
P78559	MAP1A	Microtubule-associated protein 1A
Q9NYY1	IL20	Interleukin-20
C9JI98	TM238	Transmembrane protein 238
O95149	SPN1	Snurportin-1
A0AVT1	UBA6	Ubiquitin-like modifier-activating enzyme 6
P57721	PCBP3	Poly(rC)-binding protein 3
Q9P2W7	B3GA1	Galactosylgalactosylxylosylprotein 3-beta-glucuronosyltransferase 1
Q96NK8	NDF6	Neurogenic differentiation factor 6
Q9ULD2	MTUS1	Microtubule-associated tumor suppressor 1
Q8IWC1	MA7D3	MAP7 domain-containing protein 3
Q86UP8	GTD2A	General transcription factor II-I repeat domain-containing protein 2A
Q8TDW7	FAT3	Protocadherin Fat 3
P41238	ABEC1	C->U-editing enzyme APOBEC-1
Q12774	ARHG5	Rho guanine nucleotide exchange factor 5
P30041	PRDX6	Peroxiredoxin-6
Q3LFD5	UBP41	Putative ubiquitin carboxyl-terminal hydrolase 41
Q9H0C8	ILKAP	Integrin-linked kinase-associated serine/threonine phosphatase 2C
O60218	AK1BA	Aldo-keto reductase family 1 member B10
Q86V48	LUZP1	Leucine zipper protein 1
Q6ZUL3	CH086	Uncharacterized protein LINC03042
P48147	PPCE	Prolyl endopeptidase
Q8N7X1	RMXL3	RNA-binding motif protein, X-linked-like-3
Q9NWS8	RMND1	Required for meiotic nuclear division protein 1 homolog
Q15582	BGH3	Transforming growth factor-beta-induced protein ig-h3
Q60I27	AL2CL	ALS2 C-terminal-like protein
P54296	MYOM2	Myomesin-2
Q9HB31	SEBOX	Homeobox protein SEBOX
P21810	PGS1	Biglycan
O75147	OBSL1	Obscurin-like protein 1
P01031	CO5	Complement C5
O43150	ASAP2	Arf-GAP with SH3 domain, ANK repeat and PH domain-containing protein 2
A6NHR9	SMHD1	Structural maintenance of chromosomes flexible hinge domain-containing protein 1
Q8IYU2	HACE1	E3 ubiquitin-protein ligase HACE1
Q8WXH0	SYNE2	Nesprin-2
Q96JB8	MPP4	MAGUK p55 subfamily member 4
O43156	TTI1	TELO2-interacting protein 1 homolog
Q8N4P3	MESH1	Guanosine-3',5'-bis
Q7KZN9	COX15	Cytochrome c oxidase assembly protein COX15 homolog
Q5T0Z8	CF132	Uncharacterized protein C6orf132
P49760	CLK2	Dual specificity protein kinase CLK2
Q9Y2L5	TPPC8	Trafficking protein particle complex subunit 8
O75290	Z780A	Zinc finger protein 780A
Q9NV06	DCA13	DDB1- and CUL4-associated factor 13
O75628	REM1	GTP-binding protein REM 1
O75962	TRIO	Triple functional domain protein
P54750	PDE1A	Dual specificity calcium/calmodulin-dependent 3',5'-cyclic nucleotide phosphodiesterase 1A
Q9UI08	EVL	Ena/VASP-like protein
O75643	U520	U5 small nuclear ribonucleoprotein 200 kDa helicase
P52756	RBM5	RNA-binding protein 5
Q92616	GCN1	eIF-2-alpha kinase activator GCN1
Q9UDY2	ZO2	Tight junction protein ZO-2
Q9NQ38	ISK5	Serine protease inhibitor Kazal-type 5
P08134	RHOC	Rho-related GTP-binding protein RhoC
Q8NEU8	DP13B	DCC-interacting protein 13-beta
Q9HDC9	APMAP	Adipocyte plasma membrane-associated protein
P00505	AATM	Aspartate aminotransferase, mitochondrial
P09104	ENOG	Gamma-enolase
P51149	RAB7A	Ras-related protein Rab-7a
P27708	PYR1	CAD protein
A6NEQ2	F181B	Protein FAM181B
Q6ZMV9	KIF6	Kinesin-like protein KIF6
Q8N8N7	PTGR2	Prostaglandin reductase 2
P30044	PRDX5	Peroxiredoxin-5, mitochondrial
Q9Y4B6	DCAF1	DDB1- and CUL4-associated factor 1
P30626	SORCN	Sorcin
Q9Y6Y8	S23IP	SEC23-interacting protein
Q8N7Z5	ANR31	Ankyrin repeat domain-containing protein 31
P35626	ARBK2	Beta-adrenergic receptor kinase 2
Q86US8	EST1A	Telomerase-binding protein EST1A
Q8NB25	F184A	Protein FAM184A
P43243	MATR3	Matrin-3
Q9NU22	MDN1	Midasin
Q9Y2T3	GUAD	Guanine deaminase
Q709C8	VP13C	Intermembrane lipid transfer protein VPS13C
Q14693	LPIN1	Phosphatidate phosphatase LPIN1
Q9UQ35	SRRM2	Serine/arginine repetitive matrix protein 2
U3KPV4	A3LT2	Alpha-1,3-galactosyltransferase 2
A4UGR9	XIRP2	Xin actin-binding repeat-containing protein 2
Q9NRL2	BAZ1A	Bromodomain adjacent to zinc finger domain protein 1A
Q7L4I2	RSRC2	Arginine/serine-rich coiled-coil protein 2
Q5JVF3	PCID2	PCI domain-containing protein 2
Q9Y5E9	PCDBE	Protocadherin beta-14
Q9P1Z3	HCN3	Potassium/sodium hyperpolarization-activated cyclic nucleotide-gated channel 3
Q9UIG0	BAZ1B	Tyrosine-protein kinase BAZ1B
Q5VZL5	ZMYM4	Zinc finger MYM-type protein 4
O60882	MMP20	Matrix metalloproteinase-20
Q9P2F8	SI1L2	Signal-induced proliferation-associated 1-like protein 2
O14793	GDF8	Growth/differentiation factor 8
Q16513	PKN2	Serine/threonine-protein kinase N2
P09972	ALDOC	Fructose-bisphosphate aldolase C
P16581	LYAM2	E-selectin
Q68EN5	MACA1	Microtubule-associated tyrosine carboxypeptidase 1
Q9NRB3	CHSTC	Carbohydrate sulfotransferase 12
P28358	HXD10	Homeobox protein Hox-D10
Q8WW36	ZCH13	Zinc finger CCHC domain-containing protein 13
Q8IWU5	SULF2	Extracellular sulfatase Sulf-2
Q9UGN5	PARP2	Poly [ADP-ribose] polymerase 2
Q9BXT4	TDRD1	Tudor domain-containing protein 1
Q9NQ35	NRIP3	Nuclear receptor-interacting protein 3
P20336	RAB3A	Ras-related protein Rab-3A
Q9HAH7	FBRS	Probable fibrosin-1
Q9HBL0	TENS1	Tensin-1
Q9NPQ8	RIC8A	Synembryn-A
Q9BZV3	IMPG2	Interphotoreceptor matrix proteoglycan 2
Q9P265	DIP2B	Disco-interacting protein 2 homolog B
Q7Z309	PBIR2	PABIR family member 2
Q6ZQQ6	WDR87	WD repeat-containing protein 87
O14503	BHE40	Class E basic helix-loop-helix protein 40
Q9H0H0	INT2	Integrator complex subunit 2
Q9P266	JCAD	Junctional cadherin 5-associated protein
Q1W6H9	F110C	Protein FAM110C
Q8NFZ3	NLGNY	Neuroligin-4, Y-linked
Q9Y4F5	C170B	Centrosomal protein of 170 kDa protein B
P16152	CBR1	Carbonyl reductase [NADPH] 1
P58005	SESN3	Sestrin-3
Q96QF7	GCNA	Germ cell nuclear acidic protein
Q8IWA0	WDR75	WD repeat-containing protein 75
Q9UKS6	PACN3	Protein kinase C and casein kinase substrate in neurons protein 3
Q8NF91	SYNE1	Nesprin-1
Q9BSJ2	GCP2	Gamma-tubulin complex component 2
Q2WGJ9	FR1L6	Fer-1-like protein 6
P04070	PROC	Vitamin K-dependent protein C
Q01469	FABP5	Fatty acid-binding protein 5
Q9H1B5	XYLT2	Xylosyltransferase 2
Q9NPH2	INO1	Inositol-3-phosphate synthase 1
Q7Z5P9	MUC19	Mucin-19
P42285	MTREX	Exosome RNA helicase MTR4
A6NFI3	ZN316	Zinc finger protein 316
Q8WYR1	PI3R5	Phosphoinositide 3-kinase regulatory subunit 5
Q99972	MYOC	Myocilin
O00175	CCL24	C-C motif chemokine 24
P14618	KPYM	Pyruvate kinase PKM
Q02809	PLOD1	Procollagen-lysine,2-oxoglutarate 5-dioxygenase 1
Q8N6S4	AN13C	Ankyrin repeat domain-containing protein 13C
Q96K58	ZN668	Zinc finger protein 668
Q9Y2R9	RT07	28S ribosomal protein S7, mitochondrial
Q16760	DGKD	Diacylglycerol kinase delta
Q6YBV0	S36A4	Proton-coupled amino acid transporter 4
O00522	KRIT1	Krev interaction trapped protein 1
Q6ZRS4	ITPI1	Protein ITPRID1
Q5JU85	IQEC2	IQ motif and SEC7 domain-containing protein 2
Q9Y263	PLAP	Phospholipase A-2-activating protein
P09917	LOX5	Polyunsaturated fatty acid 5-lipoxygenase
Q5XKL5	BTBD8	BTB/POZ domain-containing protein 8
Q01518	CAP1	Adenylyl cyclase-associated protein 1
Q70EL2	UBP45	Ubiquitin carboxyl-terminal hydrolase 45
Q8IWF2	FXRD2	FAD-dependent oxidoreductase domain-containing protein 2
O60343	TBCD4	TBC1 domain family member 4
P01344	IGF2	Insulin-like growth factor II
Q8IY85	EFC13	EF-hand calcium-binding domain-containing protein 13
Q5VZM2	RRAGB	Ras-related GTP-binding protein B
Q9GZM7	TINAL	Tubulointerstitial nephritis antigen-like
Q6UX06	OLFM4	Olfactomedin-4
Q96PE2	ARHGH	Rho guanine nucleotide exchange factor 17
Q9BXP8	PAPP2	Pappalysin-2
P18858	DNLI1	DNA ligase 1
Q8NH09	OR8S1	Olfactory receptor 8S1
Q07954	LRP1	Prolow-density lipoprotein receptor-related protein 1
P40394	ADH7	All-trans-retinol dehydrogenase [NAD(+)] ADH7
P52429	DGKE	Diacylglycerol kinase epsilon
Q96P20	NLRP3	NACHT, LRR and PYD domains-containing protein 3
Q8IVF5	TIAM2	Rho guanine nucleotide exchange factor TIAM2
P49327	FAS	Fatty acid synthase
Q3T8J9	GON4L	GON-4-like protein
Q9NYH9	UTP6	U3 small nucleolar RNA-associated protein 6 homolog
Q5JV73	FRPD3	FERM and PDZ domain-containing protein 3
O94850	DEND	Dendrin
Q96SC8	DMTA2	Doublesex- and mab-3-related transcription factor A2
Q9UPG8	PLAL2	Zinc finger protein PLAGL2
P00451	FA8	Coagulation factor VIII
P33993	MCM7	DNA replication licensing factor MCM7
P51151	RAB9A	Ras-related protein Rab-9A
Q08AG5	ZN844	Zinc finger protein 844
Q8IZM8	ZN654	Zinc finger protein 654
P02792	FRIL	Ferritin light chain
O95347	SMC2	Structural maintenance of chromosomes protein 2
Q8IV48	ERI1	3'-5' exoribonuclease 1
O43543	XRCC2	DNA repair protein XRCC2
Q8NAP8	ZBT8B	Zinc finger and BTB domain-containing protein 8B
Q8IVF4	DYH10	Dynein axonemal heavy chain 10
O76083	PDE9A	High affinity cGMP-specific 3',5'-cyclic phosphodiesterase 9A
Q8NFU7	TET1	Methylcytosine dioxygenase TET1
Q9HCX3	ZN304	Zinc finger protein 304
Q2KHR3	QSER1	Glutamine and serine-rich protein 1
Q92547	TOPB1	DNA topoisomerase 2-binding protein 1
Q9UHH9	IP6K2	Inositol hexakisphosphate kinase 2
O95696	BRD1	Bromodomain-containing protein 1
Q9C0D2	CE295	Centrosomal protein of 295 kDa
A8MZ36	EVPLL	Envoplakin-like protein
P06312	KV401	Immunoglobulin kappa variable 4-1
Q05D60	DEUP1	Deuterosome assembly protein 1
Q86W11	ZSC30	Zinc finger and SCAN domain-containing protein 30
P33176	KINH	Kinesin-1 heavy chain
Q3SY69	AL1L2	Mitochondrial 10-formyltetrahydrofolate dehydrogenase
Q9P291	ARMX1	Armadillo repeat-containing X-linked protein 1
Q5W188	CST9P	Putative cystatin-9-like protein CST9LP1
Q9UQP3	TENN	Tenascin-N
Q6UXC1	AEGP	Apical endosomal glycoprotein
O95178	NDUB2	NADH dehydrogenase [ubiquinone] 1 beta subcomplex subunit 2, mitochondrial
Q8TEW8	PAR3L	Partitioning defective 3 homolog B
Q9Y4C1	KDM3A	Lysine-specific demethylase 3A
Q14624	ITIH4	Inter-alpha-trypsin inhibitor heavy chain H4
O43278	SPIT1	Kunitz-type protease inhibitor 1
Q8N7H5	PAF1	RNA polymerase II-associated factor 1 homolog
Q8IYT2	CMTR2	Cap-specific mRNA
O75604	UBP2	Ubiquitin carboxyl-terminal hydrolase 2
P48444	COPD	Coatomer subunit delta
Q96FL8	S47A1	Multidrug and toxin extrusion protein 1
P23246	SFPQ	Splicing factor, proline- and glutamine-rich
Q86X45	DAA11	Dynein axonemal assembly factor 11
P61129	ZC3H6	Zinc finger CCCH domain-containing protein 6
Q96JM2	ZN462	Zinc finger protein 462
Q04725	TLE2	Transducin-like enhancer protein 2
P02753	RET4	Retinol-binding protein 4
O95150	TNF15	Tumor necrosis factor ligand superfamily member 15
P41252	SYIC	Isoleucine--tRNA ligase, cytoplasmic
Q14592	ZN460	Zinc finger protein 460
Q9Y6Q6	TNR11	Tumor necrosis factor receptor superfamily member 11A
Q5T442	CXG2	Gap junction gamma-2 protein
O75330	HMMR	Hyaluronan mediated motility receptor
Q9NR80	ARHG4	Rho guanine nucleotide exchange factor 4
P49815	TSC2	Tuberin
O95785	WIZ	Protein Wiz
O60296	TRAK2	Trafficking kinesin-binding protein 2
Q16281	CNGA3	Cyclic nucleotide-gated cation channel alpha-3
Q9H7D0	DOCK5	Dedicator of cytokinesis protein 5
Q9UPY3	DICER	Endoribonuclease Dicer
P55011	S12A2	Solute carrier family 12 member 2
Q96NL6	SCLT1	Sodium channel and clathrin linker 1
P29728	OAS2	2'-5'-oligoadenylate synthase 2
O95007	OR6B1	Olfactory receptor 6B1
Q6ZNG1	ZN600	Zinc finger protein 600
P17252	KPCA	Protein kinase C alpha type
Q9Y5I1	PCDAB	Protocadherin alpha-11
P14679	TYRO	Tyrosinase
Q96N96	SPT13	Spermatogenesis-associated protein 13
Q9UK23	NAGPA	N-acetylglucosamine-1-phosphodiester alpha-N-acetylglucosaminidase
Q8N446	ZN843	Zinc finger protein 843
Q63HN8	RN213	E3 ubiquitin-protein ligase RNF213
P10768	ESTD	S-formylglutathione hydrolase
Q9BV38	WDR18	WD repeat-containing protein 18
Q9NVI1	FANCI	Fanconi anemia group I protein
Q15477	SKIV2	Helicase SKI2W
Q9BXR6	FHR5	Complement factor H-related protein 5
Q8IVU3	HERC6	Probable E3 ubiquitin-protein ligase HERC6
Q9BXL7	CAR11	Caspase recruitment domain-containing protein 11
Q14721	KCNB1	Potassium voltage-gated channel subfamily B member 1
Q63HR2	TNS2	Tensin-2
Q9P2L0	WDR35	WD repeat-containing protein 35
P01019	ANGT	Angiotensinogen
P35237	SPB6	Serpin B6
Q8IZY2	ABCA7	Phospholipid-transporting ATPase ABCA7
O95197	RTN3	Reticulon-3
Q9NUA8	ZBT40	Zinc finger and BTB domain-containing protein 40
P47972	NPTX2	Neuronal pentraxin-2
P42704	LPPRC	Leucine-rich PPR motif-containing protein, mitochondrial
W6CW81	PYDC5	Pyrin domain-containing protein 5
Q8TE49	OTU7A	OTU domain-containing protein 7A
Q8NGK6	O52I1	Olfactory receptor 52I1
Q7Z7H3	CATIP	Ciliogenesis-associated TTC17-interacting protein
Q6ZNB6	NFXL1	NF-X1-type zinc finger protein NFXL1
Q9H2D6	TARA	TRIO and F-actin-binding protein
Q14BN4	SLMAP	Sarcolemmal membrane-associated protein
Q9HB09	B2L12	Bcl-2-like protein 12
P56645	PER3	Period circadian protein homolog 3
Q5J8X5	M4A13	Membrane-spanning 4-domains subfamily A member 13
Q86XP3	DDX42	ATP-dependent RNA helicase DDX42
Q99638	RAD9A	Cell cycle checkpoint control protein RAD9A
Q9UHI8	ATS1	A disintegrin and metalloproteinase with thrombospondin motifs 1
Q9UBU7	DBF4A	Protein DBF4 homolog A
Q68DK2	ZFY26	Zinc finger FYVE domain-containing protein 26
P63010	AP2B1	AP-2 complex subunit beta
Q9C0B7	TNG6	Transport and Golgi organization protein 6 homolog
Q6PEZ8	PONL1	Podocan-like protein 1
Q5H8C1	FREM1	FRAS1-related extracellular matrix protein 1
P00338	LDHA	L-lactate dehydrogenase A chain
O14544	SOCS6	Suppressor of cytokine signaling 6
P08603	CFAH	Complement factor H
P35749	MYH11	Myosin-11
Q99543	DNJC2	DnaJ homolog subfamily C member 2
O14979	HNRDL	Heterogeneous nuclear ribonucleoprotein D-like
Q5VV67	PPRC1	Peroxisome proliferator-activated receptor gamma coactivator-related protein 1
O94905	ERLN2	Erlin-2
P35590	TIE1	Tyrosine-protein kinase receptor Tie-1
Q8TB22	SPT20	Spermatogenesis-associated protein 20
Q15398	DLGP5	Disks large-associated protein 5
A6ND91	ASPDH	Aspartate dehydrogenase domain-containing protein
Q6UWE0	LRSM1	E3 ubiquitin-protein ligase LRSAM1
Q9NVU7	SDA1	Protein SDA1 homolog
P49368	TCPG	T-complex protein 1 subunit gamma
Q15527	SURF2	Surfeit locus protein 2
Q9NR90	DAZ3	Deleted in azoospermia protein 3
Q5XXA6	ANO1	Anoctamin-1
Q93009	UBP7	Ubiquitin carboxyl-terminal hydrolase 7
Q8TE73	DYH5	Dynein axonemal heavy chain 5
Q14534	ERG1	Squalene monooxygenase
Q5T8A7	PPR26	Protein phosphatase 1 regulatory subunit 26
P01011	AACT	Alpha-1-antichymotrypsin
P19823	ITIH2	Inter-alpha-trypsin inhibitor heavy chain H2
Q9Y4E6	WDR7	WD repeat-containing protein 7
Q9BYX2	TBD2A	TBC1 domain family member 2A
Q9UIM3	FKBPL	FK506-binding protein-like
Q9NUD5	ZCHC3	Zinc finger CCHC domain-containing protein 3
P02794	FRIH	Ferritin heavy chain
Q9H299	SH3L3	SH3 domain-binding glutamic acid-rich-like protein 3
Q6RUI8	CS048	Uncharacterized protein C19orf48
Q6P2H3	CEP85	Centrosomal protein of 85 kDa
O75419	CDC45	Cell division control protein 45 homolog
Q13395	TARB1	Probable methyltransferase TARBP1
P30622	CLIP1	CAP-Gly domain-containing linker protein 1
O75061	AUXI	Putative tyrosine-protein phosphatase auxilin
Q9NR09	BIRC6	Baculoviral IAP repeat-containing protein 6
Q9P1Y6	PHRF1	PHD and RING finger domain-containing protein 1
P09661	RU2A	U2 small nuclear ribonucleoprotein A'
Q9NR56	MBNL1	Muscleblind-like protein 1
O43683	BUB1	Mitotic checkpoint serine/threonine-protein kinase BUB1
Q9NPC6	MYOZ2	Myozenin-2
Q96KP1	EXOC2	Exocyst complex component 2
P23458	JAK1	Tyrosine-protein kinase JAK1
P51888	PRELP	Prolargin
P49821	NDUV1	NADH dehydrogenase [ubiquinone] flavoprotein 1, mitochondrial
Q5TG30	RHG40	Rho GTPase-activating protein 40
Q5SSJ5	HP1B3	Heterochromatin protein 1-binding protein 3
A0A0B4J1X5	HV374	Immunoglobulin heavy variable 3-74
Q9UPZ3	HPS5	BLOC-2 complex member HPS5
P35410	MAS1L	Mas-related G-protein coupled receptor MRG
O15439	MRP4	ATP-binding cassette sub-family C member 4
O95428	PPN	Papilin
Q8NFZ0	FBH1	F-box DNA helicase 1
O43776	SYNC	Asparagine--tRNA ligase, cytoplasmic
Q96GA3	LTV1	Protein LTV1 homolog
Q5JY77	GASP1	G-protein coupled receptor-associated sorting protein 1
Q7L5D6	GET4	Golgi to ER traffic protein 4 homolog
C9J1S8	TR49D	Tripartite motif-containing protein 49D
Q9H8H2	DDX31	Probable ATP-dependent RNA helicase DDX31
Q3MJ16	PA24E	Cytosolic phospholipase A2 epsilon
Q9C0F0	ASXL3	Putative Polycomb group protein ASXL3
Q9NZI6	TF2L1	Transcription factor CP2-like protein 1
P25391	LAMA1	Laminin subunit alpha-1
Q9HAY6	BCDO1	Beta,beta-carotene 15,15'-dioxygenase
Q9Y3S1	WNK2	Serine/threonine-protein kinase WNK2
Q9NPC3	CIP1	E3 ubiquitin-protein ligase CCNB1IP1
P18669	PGAM1	Phosphoglycerate mutase 1
Q6W4X9	MUC6	Mucin-6
Q8NC26	ZN114	Zinc finger protein 114
Q9UJV8	PURG	Purine-rich element-binding protein gamma
P09622	DLDH	Dihydrolipoyl dehydrogenase, mitochondrial
Q9UHP6	RSP14	Radial spoke head 14 homolog
Q92813	IOD2	Type II iodothyronine deiodinase
P05160	F13B	Coagulation factor XIII B chain
Q96K78	AGRG7	Adhesion G-protein coupled receptor G7
Q86W28	NALP8	NACHT, LRR and PYD domains-containing protein 8
Q96N64	PWP2A	PWWP domain-containing protein 2A
Q15185	TEBP	Prostaglandin E synthase 3
Q03164	KMT2A	Histone-lysine N-methyltransferase 2A
Q9Y334	VWA7	von Willebrand factor A domain-containing protein 7
B7ZAP0	RBG10	Rab GTPase-activating protein 1-like, isoform 10
Q9ULE4	F184B	Protein FAM184B
Q9BXA9	SALL3	Sal-like protein 3
A8MW95	BECN2	Beclin-2
Q9NUX5	POTE1	Protection of telomeres protein 1
Q8IVB5	LIX1L	LIX1-like protein
Q13546	RIPK1	Receptor-interacting serine/threonine-protein kinase 1
Q9BT81	SOX7	Transcription factor SOX-7
Q17RS7	GEN	Flap endonuclease GEN homolog 1
Q05066	SRY	Sex-determining region Y protein
Q9Y6X6	MYO16	Unconventional myosin-XVI
Q9UG01	IF172	Intraflagellar transport protein 172 homolog
P14222	PERF	Perforin-1
Q8NCN4	RN169	E3 ubiquitin-protein ligase RNF169
Q9NZP6	NPAP1	Nuclear pore-associated protein 1
O15056	SYNJ2	Synaptojanin-2
Q7Z5D8	NANGN	NANOG neighbor homeobox
Q86XD8	ZFAN4	AN1-type zinc finger protein 4
Q6PD62	CTR9	RNA polymerase-associated protein CTR9 homolog
Q9C0B9	ZCHC2	Zinc finger CCHC domain-containing protein 2
Q96BW1	UPP	Uracil phosphoribosyltransferase homolog
P35568	IRS1	Insulin receptor substrate 1
Q92953	KCNB2	Potassium voltage-gated channel subfamily B member 2
Q6UUV9	CRTC1	CREB-regulated transcription coactivator 1
P32298	GRK4	G protein-coupled receptor kinase 4
Q8N137	CNTRB	Centrobin
Q9UJQ4	SALL4	Sal-like protein 4
P78504	JAG1	Protein jagged-1
A4D1E1	Z804B	Zinc finger protein 804B
P78527	PRKDC	DNA-dependent protein kinase catalytic subunit
Q8NEZ2	VP37A	Vacuolar protein sorting-associated protein 37A
P20645	MPRD	Cation-dependent mannose-6-phosphate receptor
Q8IZU2	WDR17	WD repeat-containing protein 17
Q8N0V4	LGI2	Leucine-rich repeat LGI family member 2
Q9C0D3	ZY11B	Protein zyg-11 homolog B
Q8N6D5	ANR29	Ankyrin repeat domain-containing protein 29
P00533	EGFR	Epidermal growth factor receptor
Q9Y5A7	NUB1	NEDD8 ultimate buster 1
Q9H4A9	DPEP2	Dipeptidase 2
O00762	UBE2C	Ubiquitin-conjugating enzyme E2 C
Q9Y2H6	FND3A	Fibronectin type-III domain-containing protein 3A
A1KZ92	PXDNL	Probable oxidoreductase PXDNL
P28698	MZF1	Myeloid zinc finger 1
Q12789	TF3C1	General transcription factor 3C polypeptide 1
Q8IZF6	AGRG4	Adhesion G-protein coupled receptor G4
Q92922	SMRC1	SWI/SNF complex subunit SMARCC1
A6NC98	CC88B	Coiled-coil domain-containing protein 88B
Q14469	HES1	Transcription factor HES-1
Q2T9K0	TMM44	Transmembrane protein 44
Q9NWW7	CB042	Uncharacterized protein C2orf42
Q92614	MY18A	Unconventional myosin-XVIIIa
Q8IX12	CCAR1	Cell division cycle and apoptosis regulator protein 1
Q9Y4A5	TRRAP	Transformation/transcription domain-associated protein
O60759	CYTIP	Cytohesin-interacting protein
Q96CM8	ACSF2	Medium-chain acyl-CoA ligase ACSF2, mitochondrial
Q7Z7B7	DB132	Beta-defensin 132
Q8TC17	GRAPL	GRB2-related adapter protein-like
Q9BQI7	PSD2	PH and SEC7 domain-containing protein 2
Q14566	MCM6	DNA replication licensing factor MCM6
Q7LGA3	HS2ST	Heparan sulfate 2-O-sulfotransferase 1
Q9BXP5	SRRT	Serrate RNA effector molecule homolog
Q494U1	PKHN1	Pleckstrin homology domain-containing family N member 1
Q9NY74	ETAA1	Ewing's tumor-associated antigen 1
Q96T68	SETB2	Histone-lysine N-methyltransferase SETDB2
Q9H1J7	WNT5B	Protein Wnt-5b
Q9Y2D9	ZN652	Zinc finger protein 652
O60248	SOX15	Protein SOX-15
Q9NRD1	FBX6	F-box only protein 6
Q9UJT9	FBXL7	F-box/LRR-repeat protein 7
Q9NZR1	TMOD2	Tropomodulin-2
Q13796	SHRM2	Protein Shroom2
Q9NQZ5	STAR7	StAR-related lipid transfer protein 7, mitochondrial
Q15047	SETB1	Histone-lysine N-methyltransferase SETDB1
Q7Z353	HDX	Highly divergent homeobox
Q8IWV2	CNTN4	Contactin-4
O43323	DHH	Desert hedgehog protein
Q32MH5	F214A	Protein FAM214A
P00751	CFAB	Complement factor B
Q9Y5N1	HRH3	Histamine H3 receptor
P35913	PDE6B	Rod cGMP-specific 3',5'-cyclic phosphodiesterase subunit beta
Q2M2I3	FA83E	Protein FAM83E
Q8IUF8	RIOX2	Ribosomal oxygenase 2
Q96M32	KAD7	Adenylate kinase 7
Q6ZVU0	YK022	Putative uncharacterized protein FLJ42102
P40197	GPV	Platelet glycoprotein V
Q9UBW8	CSN7A	COP9 signalosome complex subunit 7a
Q8NGM1	OR4CF	Olfactory receptor 4C15
Q96GA7	SDSL	Serine dehydratase-like
Q9NYY8	FAKD2	FAST kinase domain-containing protein 2, mitochondrial
O75665	OFD1	Centriole and centriolar satellite protein OFD1
Q9UPQ0	LIMC1	LIM and calponin homology domains-containing protein 1
Q9UBF2	COPG2	Coatomer subunit gamma-2
Q96MN5	TEAN2	Transcription elongation factor A N-terminal and central domain-containing protein 2
O95248	MTMR5	Myotubularin-related protein 5
B4DYI2	S31C2	Putative spermatogenesis-associated protein 31C2
Q9HCK0	ZBT26	Zinc finger and BTB domain-containing protein 26
O60299	LZTS3	Leucine zipper putative tumor suppressor 3
Q8IVC4	ZN584	Zinc finger protein 584
Q06481	APLP2	Amyloid beta precursor like protein 2
Q5H9U9	DDX6L	Probable ATP-dependent RNA helicase DDX60-like
Q96JM3	CHAP1	Chromosome alignment-maintaining phosphoprotein 1
Q06203	PUR1	Amidophosphoribosyltransferase
O14841	OPLA	5-oxoprolinase
P0C025	NUD17	Nucleoside diphosphate-linked moiety X motif 17
P20783	NTF3	Neurotrophin-3
Q9BYH8	IKBZ	NF-kappa-B inhibitor zeta
O00445	SYT5	Synaptotagmin-5
Q9BY64	UDB28	UDP-glucuronosyltransferase 2B28
Q8N3F8	MILK1	MICAL-like protein 1
Q7Z6B7	SRGP1	SLIT-ROBO Rho GTPase-activating protein 1
Q9UBJ2	ABCD2	ATP-binding cassette sub-family D member 2
Q9Y3M8	STA13	StAR-related lipid transfer protein 13
Q12769	NU160	Nuclear pore complex protein Nup160
Q0VFZ6	CF210	Cilia- and flagella- associated protein 210
Q14586	ZN267	Zinc finger protein 267
Q5TA50	CPTP	Ceramide-1-phosphate transfer protein
Q99708	CTIP	DNA endonuclease RBBP8
P23142	FBLN1	Fibulin-1
P50213	IDH3A	Isocitrate dehydrogenase [NAD] subunit alpha, mitochondrial
O15169	AXIN1	Axin-1
Q8N6V9	TEX9	Testis-expressed protein 9
Q9H6E4	CC134	Coiled-coil domain-containing protein 134
Q9Y4E1	WAC2C	WASH complex subunit 2C
P40879	S26A3	Chloride anion exchanger
Q96QH8	LYZL5	Sperm acrosome-associated protein 5
Q14643	ITPR1	Inositol 1,4,5-trisphosphate receptor type 1
Q12830	BPTF	Nucleosome-remodeling factor subunit BPTF
Q6F5E8	CARL2	Capping protein, Arp2/3 and myosin-I linker protein 2
Q8WY54	PPM1E	Protein phosphatase 1E
P57078	RIPK4	Receptor-interacting serine/threonine-protein kinase 4
Q8TCP9	F200A	Protein FAM200A
Q6ZMI3	GLDN	Gliomedin
Q8NEB7	ACRBP	Acrosin-binding protein
P46013	KI67	Proliferation marker protein Ki-67
O75829	CNMD	Leukocyte cell-derived chemotaxin 1
Q8NET4	RTL9	Retrotransposon Gag-like protein 9
Q86TI2	DPP9	Dipeptidyl peptidase 9
Q9NRA8	4ET	Eukaryotic translation initiation factor 4E transporter
Q9BPZ7	SIN1	Target of rapamycin complex 2 subunit MAPKAP1
Q9NQ66	PLCB1	1-phosphatidylinositol 4,5-bisphosphate phosphodiesterase beta-1
Q86YJ6	THNS2	Threonine synthase-like 2
A0A3B3IS91	PLGRF	POLG alternative reading frame
O95822	DCMC	Malonyl-CoA decarboxylase, mitochondrial
Q9Y3D8	KAD6	Adenylate kinase isoenzyme 6
Q8N608	DPP10	Inactive dipeptidyl peptidase 10
Q71RC2	LARP4	La-related protein 4
Q309B1	TR16L	Tripartite motif-containing protein 16-like protein
Q6P1M9	ARMX5	Armadillo repeat-containing X-linked protein 5
Q14160	SCRIB	Protein scribble homolog
O75970	MPDZ	Multiple PDZ domain protein
G9CGD6	CNIPF	CNK3/IPCEF1 fusion protein
Q8TF72	SHRM3	Protein Shroom3
Q9NWC5	TM45A	Transmembrane protein 45A
O75140	DEPD5	GATOR complex protein DEPDC5
Q02952	AKA12	A-kinase anchor protein 12
Q8NDG6	TDRD9	ATP-dependent RNA helicase TDRD9
Q9NYC9	DYH9	Dynein axonemal heavy chain 9
Q9UM07	PADI4	Protein-arginine deiminase type-4
Q6P1S2	CC033	Protein C3orf33
Q8N8M0	NAT16	Probable N-acetyltransferase 16
Q9NSY1	BMP2K	BMP-2-inducible protein kinase
Q8WYK2	JDP2	Jun dimerization protein 2
Q14990	ODFP1	Outer dense fiber protein 1
Q8N142	PURA1	Adenylosuccinate synthetase isozyme 1
Q9UQ84	EXO1	Exonuclease 1
Q8TF76	HASP	Serine/threonine-protein kinase haspin
Q53FZ2	ACSM3	Acyl-coenzyme A synthetase ACSM3, mitochondrial
P29508	SPB3	Serpin B3
Q8IU68	TMC8	Transmembrane channel-like protein 8
Q6PRD1	GP179	Probable G-protein coupled receptor 179
O75417	DPOLQ	DNA polymerase theta
Q15468	STIL	SCL-interrupting locus protein
Q8IXM6	NRM	Nurim
Q93008	USP9X	Probable ubiquitin carboxyl-terminal hydrolase FAF-X
P45381	ACY2	Aspartoacylase
O60229	KALRN	Kalirin
P02656	APOC3	Apolipoprotein C-III
Q9H6N6	MYH16	Putative uncharacterized protein MYH16
Q8IVG5	SAM9L	Sterile alpha motif domain-containing protein 9-like
Q6KC79	NIPBL	Nipped-B-like protein
O15164	TIF1A	Transcription intermediary factor 1-alpha
Q8TEJ3	SH3R3	E3 ubiquitin-protein ligase SH3RF3
P33151	CADH5	Cadherin-5
Q8NBJ4	GOLM1	Golgi membrane protein 1
Q9H9A7	RMI1	RecQ-mediated genome instability protein 1
Q8WXR4	MYO3B	Myosin-IIIb
Q9UBS5	GABR1	Gamma-aminobutyric acid type B receptor subunit 1
A0A1B0GTH6	CS2IP	Casein kinase II subunit alpha'-interacting protein
Q7L2H7	EIF3M	Eukaryotic translation initiation factor 3 subunit M
Q96BY6	DOC10	Dedicator of cytokinesis protein 10
Q9Y275	TN13B	Tumor necrosis factor ligand superfamily member 13B
Q92729	PTPRU	Receptor-type tyrosine-protein phosphatase U
Q8TBM8	DJB14	DnaJ homolog subfamily B member 14
O15265	ATX7	Ataxin-7
Q14149	MORC3	MORC family CW-type zinc finger protein 3
P51690	ARSL	Arylsulfatase L
Q9Y5G0	PCDGH	Protocadherin gamma-B5
A0AVK6	E2F8	Transcription factor E2F8
Q14153	FA53B	Protein FAM53B
P05107	ITB2	Integrin beta-2
Q8TES7	FBF1	Fas-binding factor 1
Q07960	RHG01	Rho GTPase-activating protein 1
P33241	LSP1	Lymphocyte-specific protein 1
Q9H3C7	GGNB2	Gametogenetin-binding protein 2
Q9NQT8	KI13B	Kinesin-like protein KIF13B
O14746	TERT	Telomerase reverse transcriptase
Q9UQE7	SMC3	Structural maintenance of chromosomes protein 3
Q4G0P3	HYDIN	Hydrocephalus-inducing protein homolog
Q9BTC8	MTA3	Metastasis-associated protein MTA3
Q9H1A4	APC1	Anaphase-promoting complex subunit 1
Q7L0X2	ERIP6	Glutamate-rich protein 6
Q9NR83	S2A4R	SLC2A4 regulator
Q9UKT9	IKZF3	Zinc finger protein Aiolos
Q9UKP5	ATS6	A disintegrin and metalloproteinase with thrombospondin motifs 6
Q9NWS6	F118A	Protein FAM118A
Q9HC10	OTOF	Otoferlin
Q8IVL5	P3H2	Prolyl 3-hydroxylase 2
Q9Y6H8	CXA3	Gap junction alpha-3 protein
Q68D51	DEN2C	DENN domain-containing protein 2C
P28715	ERCC5	DNA excision repair protein ERCC-5
O76093	FGF18	Fibroblast growth factor 18
Q6P2C8	MED27	Mediator of RNA polymerase II transcription subunit 27
Q9Y2D8	ADIP	Afadin- and alpha-actinin-binding protein
Q9Y252	RNF6	E3 ubiquitin-protein ligase RNF6
Q3ZCN5	OTOGL	Otogelin-like protein
Q9NR34	MA1C1	Mannosyl-oligosaccharide 1,2-alpha-mannosidase IC
Q96HE8	TMM80	Transmembrane protein 80
P07911	UROM	Uromodulin
Q9Y6J0	CABIN	Calcineurin-binding protein cabin-1
Q8NAV1	PR38A	Pre-mRNA-splicing factor 38A
P51531	SMCA2	Probable global transcription activator SNF2L2
Q9BZ72	PITM2	Membrane-associated phosphatidylinositol transfer protein 2
Q07283	TRHY	Trichohyalin
P53420	CO4A4	Collagen alpha-4
Q6N022	TEN4	Teneurin-4
P09668	CATH	Pro-cathepsin H
Q8N972	ZN709	Zinc finger protein 709
Q2V2M9	FHOD3	FH1/FH2 domain-containing protein 3
Q9H324	ATS10	A disintegrin and metalloproteinase with thrombospondin motifs 10
P53618	COPB	Coatomer subunit beta
Q96RT8	GCP5	Gamma-tubulin complex component 5
Q8NG48	LINES	Protein Lines homolog 1
Q86V21	AACS	Acetoacetyl-CoA synthetase
P00734	THRB	Prothrombin
Q05481	ZNF91	Zinc finger protein 91
Q15233	NONO	Non-POU domain-containing octamer-binding protein
O00257	CBX4	E3 SUMO-protein ligase CBX4
Q5FWF4	ZRAB3	DNA annealing helicase and endonuclease ZRANB3
Q9UI33	SCNBA	Sodium channel protein type 11 subunit alpha
Q5VWQ0	RSBN1	Lysine-specific demethylase 9
Q9NTW7	ZF64B	Zinc finger protein 64
Q9UL52	TM11E	Transmembrane protease serine 11E
Q9BRD0	BUD13	BUD13 homolog
Q9NZ52	GGA3	ADP-ribosylation factor-binding protein GGA3
Q68CZ2	TENS3	Tensin-3
Q9UM11	FZR1	Fizzy-related protein homolog
Q96RT1	ERBIN	Erbin
Q70CQ2	UBP34	Ubiquitin carboxyl-terminal hydrolase 34
Q9NYI0	PSD3	PH and SEC7 domain-containing protein 3
Q9HAT8	PELI2	E3 ubiquitin-protein ligase pellino homolog 2
P78552	I13R1	Interleukin-13 receptor subunit alpha-1
Q13099	IFT88	Intraflagellar transport protein 88 homolog
Q07075	AMPE	Glutamyl aminopeptidase
Q9NS87	KIF15	Kinesin-like protein KIF15
B5MCY1	TDR15	Tudor domain-containing protein 15
Q01433	AMPD2	AMP deaminase 2
O14709	ZN197	Zinc finger protein 197
Q9HCL2	GPAT1	Glycerol-3-phosphate acyltransferase 1, mitochondrial
Q8N9L1	ZIC4	Zinc finger protein ZIC 4
Q92572	AP3S1	AP-3 complex subunit sigma-1
Q96GD3	SCMH1	Polycomb protein SCMH1
Q8N2C9	UMAS1	Uncharacterized protein UMODL1-AS1
Q96Q91	B3A4	Anion exchange protein 4
A2RUS2	DEND3	DENN domain-containing protein 3
Q9UI47	CTNA3	Catenin alpha-3
P30740	ILEU	Leukocyte elastase inhibitor
Q92888	ARHG1	Rho guanine nucleotide exchange factor 1
P62834	RAP1A	Ras-related protein Rap-1A
Q9NZQ8	TRPM5	Transient receptor potential cation channel subfamily M member 5
Q15431	SYCP1	Synaptonemal complex protein 1
Q9BV99	LRC61	Leucine-rich repeat-containing protein 61
Q9Y6C5	PTC2	Protein patched homolog 2
P51530	DNA2	DNA replication ATP-dependent helicase/nuclease DNA2
P42331	RHG25	Rho GTPase-activating protein 25
Q96FG2	ELMD3	ELMO domain-containing protein 3
Q6ZNA1	ZN836	Zinc finger protein 836
A6NHS7	MANS4	MANSC domain-containing protein 4
P28838	AMPL	Cytosol aminopeptidase
P29375	KDM5A	Lysine-specific demethylase 5A
P10412	H14	Histone H1.4
O75764	TCEA3	Transcription elongation factor A protein 3
Q5TEA3	DAAF9	Dynein axonemal assembly factor 9
Q96PF2	TSSK2	Testis-specific serine/threonine-protein kinase 2
Q15424	SAFB1	Scaffold attachment factor B1
Q01484	ANK2	Ankyrin-2
P05546	HEP2	Heparin cofactor 2
Q969X2	SIA7F	Alpha-N-acetylgalactosaminide alpha-2,6-sialyltransferase 6
P04792	HSPB1	Heat shock protein beta-1
Q8NAV2	CH058	Uncharacterized protein C8orf58
Q9BWU0	NADAP	Kanadaptin
Q99459	CDC5L	Cell division cycle 5-like protein
Q6PF18	MORN3	MORN repeat-containing protein 3
Q9NWQ8	PHAG1	Phosphoprotein associated with glycosphingolipid-enriched microdomains 1
Q5T4S7	UBR4	E3 ubiquitin-protein ligase UBR4
Q8IYT4	KATL2	Katanin p60 ATPase-containing subunit A-like 2
Q99590	SCAFB	Protein SCAF11
Q8WUY9	DEP1B	DEP domain-containing protein 1B
P27797	CALR	Calreticulin
P00441	SODC	Superoxide dismutase [Cu-Zn]
Q9NVE5	UBP40	Ubiquitin carboxyl-terminal hydrolase 40
Q05655	KPCD	Protein kinase C delta type
Q96E39	RMXL1	RNA binding motif protein, X-linked-like-1
P31785	IL2RG	Cytokine receptor common subunit gamma
Q8TC71	MIEAP	Mitochondria-eating protein
Q3B820	F161A	Protein FAM161A
Q9ULI1	NWD2	NACHT and WD repeat domain-containing protein 2
O75064	DEN4B	DENN domain-containing protein 4B
Q5MNV8	FBX47	F-box only protein 47
Q10567	AP1B1	AP-1 complex subunit beta-1
Q9UNA1	RHG26	Rho GTPase-activating protein 26
P17844	DDX5	Probable ATP-dependent RNA helicase DDX5
O95084	PRS23	Serine protease 23
O43497	CAC1G	Voltage-dependent T-type calcium channel subunit alpha-1G
Q8N9V7	TOPZ1	Protein TOPAZ1
Q6P1K8	T2H2L	General transcription factor IIH subunit 2-like protein
Q92781	RDH5	Retinol dehydrogenase 5
P49913	CAMP	Cathelicidin antimicrobial peptide
Q96L21	RL10L	60S ribosomal protein L10-like
O15061	SYNEM	Synemin
P78334	GBRE	Gamma-aminobutyric acid receptor subunit epsilon
P11474	ERR1	Steroid hormone receptor ERR1
A6NN14	ZN729	Zinc finger protein 729
Q8TEQ6	GEMI5	Gem-associated protein 5
Q9Y285	SYFA	Phenylalanine--tRNA ligase alpha subunit
A6NDX5	ZN840	Putative zinc finger protein 840
Q8NHW5	RLA0L	60S acidic ribosomal protein P0-like
P15924	DESP	Desmoplakin
A8MW92	P20L1	PHD finger protein 20-like protein 1
Q96EN8	MOCOS	Molybdenum cofactor sulfurase
P0C671	BNIP5	Protein BNIP5
Q9HBH0	RHOF	Rho-related GTP-binding protein RhoF
Q8TC57	M1AP	Meiosis 1 arrest protein
Q8N8Z6	DCBD1	Discoidin, CUB and LCCL domain-containing protein 1
O15466	SIA8E	Alpha-2,8-sialyltransferase 8E
Q5TD97	FHL5	Four and a half LIM domains protein 5
Q9UPU7	TBD2B	TBC1 domain family member 2B
P41586	PACR	Pituitary adenylate cyclase-activating polypeptide type I receptor
Q4LDE5	SVEP1	Sushi, von Willebrand factor type A, EGF and pentraxin domain-containing protein 1
O14512	SOCS7	Suppressor of cytokine signaling 7
P27658	CO8A1	Collagen alpha-1
A0PJK1	SC5AA	Sodium/glucose cotransporter 5
Q6EMB2	TTLL5	Tubulin polyglutamylase TTLL5
Q15029	U5S1	116 kDa U5 small nuclear ribonucleoprotein component
O60506	HNRPQ	Heterogeneous nuclear ribonucleoprotein Q
P32969	RL9	60S ribosomal protein L9
Q14790	CASP8	Caspase-8
Q9BVI0	PHF20	PHD finger protein 20
Q5R387	PA2GC	Putative inactive group IIC secretory phospholipase A2
P43304	GPDM	Glycerol-3-phosphate dehydrogenase, mitochondrial
Q8WZ64	ARAP2	Arf-GAP with Rho-GAP domain, ANK repeat and PH domain-containing protein 2
Q13002	GRIK2	Glutamate receptor ionotropic, kainate 2
Q12889	OVGP1	Oviduct-specific glycoprotein
Q9H175	CSRN2	Cysteine/serine-rich nuclear protein 2
Q07864	DPOE1	DNA polymerase epsilon catalytic subunit A
Q8NE09	RGS22	Regulator of G-protein signaling 22
Q16849	PTPRN	Receptor-type tyrosine-protein phosphatase-like N
Q8NDA2	HMCN2	Hemicentin-2
P37837	TALDO	Transaldolase
Q13769	THOC5	THO complex subunit 5 homolog
O15021	MAST4	Microtubule-associated serine/threonine-protein kinase 4
Q99536	VAT1	Synaptic vesicle membrane protein VAT-1 homolog
Q96NE9	FRMD6	FERM domain-containing protein 6
Q7Z392	TPC11	Trafficking protein particle complex subunit 11
Q4G0X9	CCD40	Coiled-coil domain-containing protein 40
Q8N3C7	CLIP4	CAP-Gly domain-containing linker protein 4
P26006	ITA3	Integrin alpha-3
P29460	IL12B	Interleukin-12 subunit beta
P15311	EZRI	Ezrin
O00327	BMAL1	Aryl hydrocarbon receptor nuclear translocator-like protein 1
Q9UHJ3	SMBT1	Scm-like with four MBT domains protein 1
Q9H8V3	ECT2	Protein ECT2
Q13045	FLII	Protein flightless-1 homolog
O75051	PLXA2	Plexin-A2
Q9P0K1	ADA22	Disintegrin and metalloproteinase domain-containing protein 22
P60981	DEST	Destrin
Q86YN6	PRGC2	Peroxisome proliferator-activated receptor gamma coactivator 1-beta
Q8TBY8	PMFBP	Polyamine-modulated factor 1-binding protein 1
Q6PEX7	TEX38	Testis-expressed protein 38
Q2M218	ZN630	Zinc finger protein 630
O94986	CE152	Centrosomal protein of 152 kDa
Q9P1T7	MDFIC	MyoD family inhibitor domain-containing protein
Q9NQI0	DDX4	Probable ATP-dependent RNA helicase DDX4
P29401	TKT	Transketolase
Q5VWT5	FYB2	FYN-binding protein 2
O75150	BRE1B	E3 ubiquitin-protein ligase BRE1B
Q17RW2	COOA1	Collagen alpha-1(XXIV) chain
Q9UHG3	PCYOX	Prenylcysteine oxidase 1
Q9Y3P9	RBGP1	Rab GTPase-activating protein 1
P53384	NUBP1	Cytosolic Fe-S cluster assembly factor NUBP1
Q8N8U2	CDYL2	Chromodomain Y-like protein 2
Q5FWE3	PRRT3	Proline-rich transmembrane protein 3
O14526	FCHO1	F-BAR domain only protein 1
Q9BY66	KDM5D	Lysine-specific demethylase 5D
Q6WKZ4	RFIP1	Rab11 family-interacting protein 1
O75165	DJC13	DnaJ homolog subfamily C member 13
Q76I76	SSH2	Protein phosphatase Slingshot homolog 2
P31749	AKT1	RAC-alpha serine/threonine-protein kinase
Q400G9	AMZ1	Archaemetzincin-1
Q9H8W5	TRI45	Tripartite motif-containing protein 45
P69892	HBG2	Hemoglobin subunit gamma-2
Q96ST3	SIN3A	Paired amphipathic helix protein Sin3a
Q9UEF7	KLOT	Klotho
Q9NQC7	CYLD	Ubiquitin carboxyl-terminal hydrolase CYLD
Q8TD57	DYH3	Dynein axonemal heavy chain 3
Q9UFH2	DYH17	Dynein axonemal heavy chain 17
Q5SYB0	FRPD1	FERM and PDZ domain-containing protein 1
Q99418	CYH2	Cytohesin-2
P54577	SYYC	Tyrosine--tRNA ligase, cytoplasmic
A0A3B3IU63	H2AL3	Histone H2A-like 3
Q6NSI4	RADX	RPA-related protein RADX
Q9Y4R8	TELO2	Telomere length regulation protein TEL2 homolog
Q14168	MPP2	MAGUK p55 subfamily member 2
Q9UPT6	JIP3	C-Jun-amino-terminal kinase-interacting protein 3
Q9BVC5	ASHWN	Ashwin
O75400	PR40A	Pre-mRNA-processing factor 40 homolog A
Q99728	BARD1	BRCA1-associated RING domain protein 1
P51814	ZNF41	Zinc finger protein 41
Q15493	RGN	Regucalcin
O43187	IRAK2	Interleukin-1 receptor-associated kinase-like 2
P06727	APOA4	Apolipoprotein A-IV
P0DMQ9	CH089	Putative uncharacterized protein C8orf89
P50548	ERF	ETS domain-containing transcription factor ERF
P46939	UTRN	Utrophin
Q15583	TGIF1	Homeobox protein TGIF1
Q9NR11	ZN302	Zinc finger protein 302
Q14195	DPYL3	Dihydropyrimidinase-related protein 3
Q12955	ANK3	Ankyrin-3
Q86YV9	HPS6	BLOC-2 complex member HPS6
Q8IVF6	AN18A	Ankyrin repeat domain-containing protein 18A
P28476	GBRR2	Gamma-aminobutyric acid receptor subunit rho-2
O43491	E41L2	Band 4.1-like protein 2
O75581	LRP6	Low-density lipoprotein receptor-related protein 6
P0C7U0	ELFN1	Protein ELFN1
Q8TC94	ACTL9	Actin-like protein 9
O00178	GTPB1	GTP-binding protein 1
P13796	PLSL	Plastin-2
Q5VV42	CDKAL	Threonylcarbamoyladenosine tRNA methylthiotransferase
P41229	KDM5C	Lysine-specific demethylase 5C
O60662	KLH41	Kelch-like protein 41
Q969E4	TCAL3	Transcription elongation factor A protein-like 3
Q9UHI6	DDX20	Probable ATP-dependent RNA helicase DDX20
Q9HAS3	S28A3	Solute carrier family 28 member 3
Q96Q89	KI20B	Kinesin-like protein KIF20B
O14647	CHD2	Chromodomain-helicase-DNA-binding protein 2
Q8NAM6	ZSCA4	Zinc finger and SCAN domain-containing protein 4
P07942	LAMB1	Laminin subunit beta-1
Q8WVH0	CPLX3	Complexin-3
P29353	SHC1	SHC-transforming protein 1
Q8TDR0	MIPT3	TRAF3-interacting protein 1
Q8NHU6	TDRD7	Tudor domain-containing protein 7
Q9UQ13	SHOC2	Leucine-rich repeat protein SHOC-2
Q86X67	NUD13	NAD(P)H pyrophosphatase NUDT13, mitochondrial
P55160	NCKPL	Nck-associated protein 1-like
Q2VWP7	PRTG	Protogenin
O60507	TPST1	Protein-tyrosine sulfotransferase 1
Q92670	ZN75C	Putative zinc finger protein 75C
Q9UIF8	BAZ2B	Bromodomain adjacent to zinc finger domain protein 2B
Q9UPZ6	THS7A	Thrombospondin type-1 domain-containing protein 7A
A2PYH4	HFM1	Probable ATP-dependent DNA helicase HFM1
Q96AJ1	CLUA1	Clusterin-associated protein 1
Q92952	KCNN1	Small conductance calcium-activated potassium channel protein 1
O14981	BTAF1	TATA-binding protein-associated factor 172
O95456	PSMG1	Proteasome assembly chaperone 1
Q96K21	ANCHR	Abscission/NoCut checkpoint regulator
Q01082	SPTB2	Spectrin beta chain, non-erythrocytic 1
E9PRG8	CK098	Uncharacterized protein C11orf98
P56589	PEX3	Peroxisomal biogenesis factor 3
Q9NVA2	SEP11	Septin-11
Q6P6B1	ERIC5	Glutamate-rich protein 5
O15245	S22A1	Solute carrier family 22 member 1
P05114	HMGN1	Non-histone chromosomal protein HMG-14
Q8NCH0	CHSTE	Carbohydrate sulfotransferase 14
P35251	RFC1	Replication factor C subunit 1
Q9BQ52	RNZ2	Zinc phosphodiesterase ELAC protein 2
P00387	NB5R3	NADH-cytochrome b5 reductase 3
Q9H300	PARL	Presenilins-associated rhomboid-like protein, mitochondrial
Q8N4T8	CBR4	3-oxoacyl-[acyl-carrier-protein] reductase
P19878	NCF2	Neutrophil cytosol factor 2
Q6AHZ1	Z518A	Zinc finger protein 518A
Q08AN1	ZN616	Zinc finger protein 616
Q9Y4K4	M4K5	Mitogen-activated protein kinase kinase kinase kinase 5
Q6ZN28	MACC1	Metastasis-associated in colon cancer protein 1
Q8NEG2	CG057	Uncharacterized protein C7orf57
Q92692	NECT2	Nectin-2
Q8NEL0	CCD54	Coiled-coil domain-containing protein 54
Q96LI5	CNO6L	CCR4-NOT transcription complex subunit 6-like
P08473	NEP	Neprilysin
Q68CQ1	MROH7	Maestro heat-like repeat-containing protein family member 7
O75347	TBCA	Tubulin-specific chaperone A
Q8TDY4	ASAP3	Arf-GAP with SH3 domain, ANK repeat and PH domain-containing protein 3
Q9UHW9	S12A6	Solute carrier family 12 member 6
O14513	NCKP5	Nck-associated protein 5
O15553	MEFV	Pyrin
Q86UT8	CATAC	Centrosomal AT-AC splicing factor
Q7KZF4	SND1	Staphylococcal nuclease domain-containing protein 1
Q01432	AMPD3	AMP deaminase 3
Q8IYW2	CFA46	Cilia- and flagella-associated protein 46
O00410	IPO5	Importin-5
Q7L7X3	TAOK1	Serine/threonine-protein kinase TAO1
P41235	HNF4A	Hepatocyte nuclear factor 4-alpha
P35442	TSP2	Thrombospondin-2
A8MTI9	PRS47	Putative serine protease 47
Q9UJV3	TRIM1	Probable E3 ubiquitin-protein ligase MID2
Q92804	RBP56	TATA-binding protein-associated factor 2N
Q6ZUS6	CC149	Coiled-coil domain-containing protein 149
Q86YP4	P66A	Transcriptional repressor p66-alpha
A6NEL2	SWAHB	Ankyrin repeat domain-containing protein SOWAHB
Q68BL8	OLM2B	Olfactomedin-like protein 2B
Q8IWI9	MGAP	MAX gene-associated protein
P55316	FOXG1	Forkhead box protein G1
A0PJE2	DHR12	Dehydrogenase/reductase SDR family member 12
P48637	GSHB	Glutathione synthetase
Q9H814	PHAX	Phosphorylated adapter RNA export protein
O00468	AGRIN	Agrin
Q96EY1	DNJA3	DnaJ homolog subfamily A member 3, mitochondrial
Q14088	RB33A	Ras-related protein Rab-33A
O75344	FKBP6	Inactive peptidyl-prolyl cis-trans isomerase FKBP6
Q5SQH8	CF136	Uncharacterized protein C6orf136
Q9UBW5	BIN2	Bridging integrator 2
P15509	CSF2R	Granulocyte-macrophage colony-stimulating factor receptor subunit alpha
Q5T7W0	ZN618	Zinc finger protein 618
Q8WUH2	TGFA1	Transforming growth factor-beta receptor-associated protein 1
Q9H7T0	CTSRB	Cation channel sperm-associated auxiliary subunit beta
P13929	ENOB	Beta-enolase
Q9HCE1	MOV10	Helicase MOV-10
O94964	SOGA1	Protein SOGA1
O95613	PCNT	Pericentrin
Q96QT4	TRPM7	Transient receptor potential cation channel subfamily M member 7
Q6ZTZ1	MSD1	Myb/SANT-like DNA-binding domain-containing protein 1
P35916	VGFR3	Vascular endothelial growth factor receptor 3
Q16762	THTR	Thiosulfate sulfurtransferase
Q8IYB3	SRRM1	Serine/arginine repetitive matrix protein 1
O60239	3BP5	SH3 domain-binding protein 5
Q93098	WNT8B	Protein Wnt-8b
Q96TA1	NIBA2	Protein Niban 2
O95786	DDX58	Antiviral innate immune response receptor RIG-I
Q9NZM3	ITSN2	Intersectin-2
Q9UGU0	TCF20	Transcription factor 20
Q6A1A2	PDPK2	Putative 3-phosphoinositide-dependent protein kinase 2
Q86UE8	TLK2	Serine/threonine-protein kinase tousled-like 2
Q00059	TFAM	Transcription factor A, mitochondrial
P00749	UROK	Urokinase-type plasminogen activator
P98196	AT11A	Phospholipid-transporting ATPase IH
Q5SRE5	NU188	Nucleoporin NUP188
O75691	UTP20	Small subunit processome component 20 homolog
Q9BXX2	AN30B	Ankyrin repeat domain-containing protein 30B
Q4G0J3	LARP7	La-related protein 7
P48556	PSMD8	26S proteasome non-ATPase regulatory subunit 8
Q8N4C9	CQ078	Uncharacterized protein C17orf78
Q96R06	SPAG5	Sperm-associated antigen 5
A0A1B0GV03	GG6L7	Golgin subfamily A member 6-like protein 7
O60524	NEMF	Ribosome quality control complex subunit NEMF
Q6P2E9	EDC4	Enhancer of mRNA-decapping protein 4
P78316	NOP14	Nucleolar protein 14
Q13535	ATR	Serine/threonine-protein kinase ATR
Q6TDU7	DNAI7	Dynein axonemal intermediate chain 7
P51816	AFF2	AF4/FMR2 family member 2
Q9H3R5	CENPH	Centromere protein H
Q9HB58	SP110	Sp110 nuclear body protein
Q9Y673	ALG5	Dolichyl-phosphate beta-glucosyltransferase
Q5T1B0	AXDN1	Axonemal dynein light chain domain-containing protein 1
Q8NEV8	EXPH5	Exophilin-5
Q9H2U1	DHX36	ATP-dependent DNA/RNA helicase DHX36
Q7Z5J8	ANKAR	Ankyrin and armadillo repeat-containing protein
Q1RMZ1	SAMTR	S-adenosylmethionine sensor upstream of mTORC1
Q96JM7	LMBL3	Lethal(3)malignant brain tumor-like protein 3
Q9C0C9	UBE2O	E2 ubiquitin-conjugating enzyme
Q9UDV6	ZN212	Zinc finger protein 212
Q0IIN9	ZNFS1	Putative uncharacterized protein ZNF252P-AS1
Q7Z3E5	ARMC9	LisH domain-containing protein ARMC9
P20963	CD3Z	T-cell surface glycoprotein CD3 zeta chain
P58107	EPIPL	Epiplakin
P24071	FCAR	Immunoglobulin alpha Fc receptor
A1X283	SPD2B	SH3 and PX domain-containing protein 2B
Q5JTW2	CEP78	Centrosomal protein of 78 kDa
Q8N4B4	FBX39	F-box only protein 39
Q5BJD5	TM41B	Transmembrane protein 41B
P59044	NLRP6	NACHT, LRR and PYD domains-containing protein 6
P53609	PGTB1	Geranylgeranyl transferase type-1 subunit beta
P20393	NR1D1	Nuclear receptor subfamily 1 group D member 1
Q9P275	UBP36	Ubiquitin carboxyl-terminal hydrolase 36
P42025	ACTY	Beta-centractin
P16383	GCFC2	Intron Large complex component GCFC2
Q9C0D7	ZC12C	Probable ribonuclease ZC3H12C
Q7Z449	CP2U1	Cytochrome P450 2U1
O94851	MICA2	[F-actin]-monooxygenase MICAL2
P59923	ZN445	Zinc finger protein 445
P00736	C1R	Complement C1r subcomponent
Q8IZU8	DSEL	Dermatan-sulfate epimerase-like protein
Q9Y6X5	ENPP4	Bis(5'-adenosyl)-triphosphatase ENPP4
Q496Y0	LONF3	LON peptidase N-terminal domain and RING finger protein 3
Q8NE65	ZN738	Zinc finger protein 738
Q8NI08	NCOA7	Nuclear receptor coactivator 7
Q9Y5Y2	NUBP2	Cytosolic Fe-S cluster assembly factor NUBP2
Q6UWP7	LCLT1	Lysocardiolipin acyltransferase 1
O75795	UDB17	UDP-glucuronosyltransferase 2B17
P25786	PSA1	Proteasome subunit alpha type-1
Q49A26	GLYR1	Cytokine-like nuclear factor N-PAC
Q8IWY8	ZSC29	Zinc finger and SCAN domain-containing protein 29
O75443	TECTA	Alpha-tectorin
O15020	SPTN2	Spectrin beta chain, non-erythrocytic 2
Q5THR3	EFCB6	EF-hand calcium-binding domain-containing protein 6
O60879	DIAP2	Protein diaphanous homolog 2
P16591	FER	Tyrosine-protein kinase Fer
Q4G163	FBX43	F-box only protein 43
O75473	LGR5	Leucine-rich repeat-containing G-protein coupled receptor 5
Q9NR99	MXRA5	Matrix-remodeling-associated protein 5
Q9Y2G1	MYRF	Myelin regulatory factor
Q96PV7	F193B	Protein FAM193B
Q76N32	CEP68	Centrosomal protein of 68 kDa
Q9UP38	FZD1	Frizzled-1
P30542	AA1R	Adenosine receptor A1
Q9P0L1	ZKSC7	Zinc finger protein with KRAB and SCAN domains 7
Q9GZY8	MFF	Mitochondrial fission factor
Q02246	CNTN2	Contactin-2
Q9BR76	COR1B	Coronin-1B
Q9Y4D2	DGLA	Diacylglycerol lipase-alpha
Q8TBP0	TBC16	TBC1 domain family member 16
Q9UPY5	XCT	Cystine/glutamate transporter
Q9NRL3	STRN4	Striatin-4
A6NF34	ANTRL	Anthrax toxin receptor-like
P47756	CAPZB	F-actin-capping protein subunit beta
Q9Y2C2	UST	Uronyl 2-sulfotransferase
Q96HA9	PX11C	Peroxisomal membrane protein 11C
Q2TV78	MST1L	Putative macrophage stimulating 1-like protein
Q86UP3	ZFHX4	Zinc finger homeobox protein 4
Q8N782	ZN525	Zinc finger protein 525
O75444	MAF	Transcription factor Maf
Q14839	CHD4	Chromodomain-helicase-DNA-binding protein 4
Q96Q35	FACC1	Flagellum-associated coiled-coil domain-containing protein 1
A2RUB6	CCD66	Coiled-coil domain-containing protein 66
Q5VST9	OBSCN	Obscurin
Q9BYZ2	LDH6B	L-lactate dehydrogenase A-like 6B
Q13371	PHLP	Phosducin-like protein
Q9HAZ2	PRD16	Histone-lysine N-methyltransferase PRDM16
Q6ZSZ5	ARHGI	Rho guanine nucleotide exchange factor 18
Q8NG06	TRI58	E3 ubiquitin-protein ligase TRIM58
O94892	ZN432	Zinc finger protein 432
Q12802	AKP13	A-kinase anchor protein 13
A0A1B0GUI7	BRDOS	Putative uncharacterized protein BRD3OS
O75616	ERAL1	GTPase Era, mitochondrial
Q5VT06	CE350	Centrosome-associated protein 350
P01579	IFNG	Interferon gamma
Q92508	PIEZ1	Piezo-type mechanosensitive ion channel component 1
Q5T5X7	BEND3	BEN domain-containing protein 3
Q8N3S3	PHTF2	Protein PHTF2
Q6UXH8	CCBE1	Collagen and calcium-binding EGF domain-containing protein 1
O60493	SNX3	Sorting nexin-3
Q8N6M5	ALLC	Probable inactive allantoicase
Q6Y7W6	GGYF2	GRB10-interacting GYF protein 2
A5D8V7	ODAD3	Outer dynein arm-docking complex subunit 3
Q6UXD7	S49A3	Solute carrier family 49 member A3
Q9P243	ZFAT	Zinc finger protein ZFAT
Q9NRD9	DUOX1	Dual oxidase 1
Q5T9S5	CCD18	Coiled-coil domain-containing protein 18
Q4G0N4	NAKD2	NAD kinase 2, mitochondrial
Q5XLA6	CAR17	Putative caspase recruitment domain-containing protein 17P
Q8NHC8	OR2T6	Olfactory receptor 2T6
Q6IPT4	NB5R5	NADH-cytochrome b5 reductase-like
P78545	ELF3	ETS-related transcription factor Elf-3
Q5VT98	PRA20	PRAME family member 20
Q9Y5E1	PCDB9	Protocadherin beta-9
Q7Z6Z7	HUWE1	E3 ubiquitin-protein ligase HUWE1
P0C851	PIRT	Phosphoinositide-interacting protein
Q9Y2M2	SSUH2	Protein SSUH2 homolog
Q9HAU0	PKHA5	Pleckstrin homology domain-containing family A member 5
P07306	ASGR1	Asialoglycoprotein receptor 1
Q5VV43	K0319	Dyslexia-associated protein KIAA0319
Q9Y592	CEP83	Centrosomal protein of 83 kDa
Q4G0S7	CC152	Coiled-coil domain-containing protein 152
P09848	LPH	Lactase/phlorizin hydrolase
Q16610	ECM1	Extracellular matrix protein 1
P13667	PDIA4	Protein disulfide-isomerase A4
P0C7M7	ACSM4	Acyl-coenzyme A synthetase ACSM4, mitochondrial
Q8N8L2	ZN491	Zinc finger protein 491
Q56UN5	M3K19	Mitogen-activated protein kinase kinase kinase 19
Q08722	CD47	Leukocyte surface antigen CD47
Q9NRX3	NUA4L	NADH dehydrogenase [ubiquinone] 1 alpha subcomplex subunit 4-like 2
Q8N594	MPND	MPN domain-containing protein
P46060	RAGP1	Ran GTPase-activating protein 1
Q92485	ASM3B	Acid sphingomyelinase-like phosphodiesterase 3b
O43374	RASL2	Ras GTPase-activating protein 4
Q13576	IQGA2	Ras GTPase-activating-like protein IQGAP2
O75582	KS6A5	Ribosomal protein S6 kinase alpha-5
P07766	CD3E	T-cell surface glycoprotein CD3 epsilon chain
Q7Z340	ZN551	Zinc finger protein 551
Q9Y2Y6	TMM98	Transmembrane protein 98
Q9BV73	CP250	Centrosome-associated protein CEP250
Q96SK3	ZN607	Zinc finger protein 607
Q6I9Y2	THOC7	THO complex subunit 7 homolog
O00401	WASL	Actin nucleation-promoting factor WASL
Q6ICG6	K0930	Uncharacterized protein KIAA0930
Q3MIS6	ZN528	Zinc finger protein 528
Q9BZD7	TMG3	Transmembrane gamma-carboxyglutamic acid protein 3
Q96GE6	CALL4	Calmodulin-like protein 4
Q5VTT5	MYOM3	Myomesin-3
P43246	MSH2	DNA mismatch repair protein Msh2
P26358	DNMT1	DNA methyltransferase 1-associated protein 1
P56715	RP1	Oxygen-regulated protein 1
Q00537	CDK17	Cyclin-dependent kinase 17
O75969	AKAP3	A-kinase anchor protein 3
Q9BRF8	CPPED	Serine/threonine-protein phosphatase CPPED1
Q9P2D8	UNC79	Protein unc-79 homolog
Q9Y4B5	MTCL1	Microtubule cross-linking factor 1
Q96JN2	CC136	Coiled-coil domain-containing protein 136
O75398	DEAF1	Deformed epidermal autoregulatory factor 1 homolog
Q9Y577	TRI17	E3 ubiquitin-protein ligase TRIM17
P21283	VATC1	V-type proton ATPase subunit C 1
Q92824	PCSK5	Proprotein convertase subtilisin/kexin type 5
Q9HCM9	TRI39	E3 ubiquitin-protein ligase TRIM39
Q53EU6	GPAT3	Glycerol-3-phosphate acyltransferase 3
P33121	ACSL1	Long-chain-fatty-acid--CoA ligase 1
O60829	PAGE4	P antigen family member 4
P52790	HXK3	Hexokinase-3
Q75WM6	H1FNT	Testis-specific H1 histone
O76064	RNF8	E3 ubiquitin-protein ligase RNF8
Q96A11	G3ST3	Galactose-3-O-sulfotransferase 3
Q9C0C7	AMRA1	Activating molecule in BECN1-regulated autophagy protein 1
O60522	TDRD6	Tudor domain-containing protein 6
Q8IYA2	C144C	Putative coiled-coil domain-containing protein 144C
Q9Y234	LIPT	Lipoyltransferase 1, mitochondrial
Q2Y0W8	S4A8	Electroneutral sodium bicarbonate exchanger 1
A1YPR0	ZBT7C	Zinc finger and BTB domain-containing protein 7C
O75015	FCG3B	Low affinity immunoglobulin gamma Fc region receptor III-B
Q7Z3G6	PRIC2	Prickle-like protein 2
Q86WN2	IFNE	Interferon epsilon
Q9NS39	RED2	Double-stranded RNA-specific editase B2
P42566	EPS15	Epidermal growth factor receptor substrate 15
O43529	CHSTA	Carbohydrate sulfotransferase 10
Q9Y253	POLH	DNA polymerase eta
Q6MZZ7	CAN13	Calpain-13
Q5JSH3	WDR44	WD repeat-containing protein 44
Q9UBL9	P2RX2	P2X purinoceptor 2
Q8NE71	ABCF1	ATP-binding cassette sub-family F member 1
Q92785	REQU	Zinc finger protein ubi-d4
O95292	VAPB	Vesicle-associated membrane protein-associated protein B/C
Q6P587	FAHD1	Acylpyruvase FAHD1, mitochondrial
Q9NPG4	PCD12	Protocadherin-12
Q8N9K5	ZN565	Zinc finger protein 565
Q6ZP65	BICL1	BICD family-like cargo adapter 1
Q8NHQ1	CEP70	Centrosomal protein of 70 kDa
P10073	ZSC22	Zinc finger and SCAN domain-containing protein 22
Q9H330	TM245	Transmembrane protein 245
Q9Y5F9	PCDGI	Protocadherin gamma-B6
Q6ZQQ2	S31D1	Spermatogenesis-associated protein 31D1
O00548	DLL1	Delta-like protein 1
O15105	SMAD7	Mothers against decapentaplegic homolog 7
P62195	PRS8	26S proteasome regulatory subunit 8
Q5TKA1	LIN9	Protein lin-9 homolog
O60315	ZEB2	Zinc finger E-box-binding homeobox 2
O15417	TNC18	Trinucleotide repeat-containing gene 18 protein
Q86TV6	TTC7B	Tetratricopeptide repeat protein 7B
Q53HL2	BOREA	Borealin
Q9BXW9	FACD2	Fanconi anemia group D2 protein
A0AVI2	FR1L5	Fer-1-like protein 5
P29074	PTN4	Tyrosine-protein phosphatase non-receptor type 4
Q9C0B2	CFA74	Cilia- and flagella-associated protein 74
Q9NVN8	GNL3L	Guanine nucleotide-binding protein-like 3-like protein
O14543	SOCS3	Suppressor of cytokine signaling 3
A8MWX3	WASH4	Putative WAS protein family homolog 4
P49961	ENTP1	Ectonucleoside triphosphate diphosphohydrolase 1
Q9BXB7	SPT16	Spermatogenesis-associated protein 16
Q86TC9	MYPN	Myopalladin
O43242	PSMD3	26S proteasome non-ATPase regulatory subunit 3
Q02763	TIE2	Angiopoietin-1 receptor
Q969F8	KISSR	KiSS-1 receptor
Q68DV7	RNF43	E3 ubiquitin-protein ligase RNF43
Q16186	ADRM1	Proteasomal ubiquitin receptor ADRM1
P40426	PBX3	Pre-B-cell leukemia transcription factor 3
Q9Y266	NUDC	Nuclear migration protein nudC
Q92598	HS105	Heat shock protein 105 kDa
O15479	MAGB2	Melanoma-associated antigen B2
Q13596	SNX1	Sorting nexin-1
Q6PCB7	S27A1	Long-chain fatty acid transport protein 1
P41231	P2RY2	P2Y purinoceptor 2
P19838	NFKB1	Nuclear factor NF-kappa-B p105 subunit
Q8N350	CBARP	Voltage-dependent calcium channel beta subunit-associated regulatory protein
Q7L5Y9	MAEA	E3 ubiquitin-protein transferase MAEA
Q05586	NMDZ1	Glutamate receptor ionotropic, NMDA 1
A8MTY0	ZN724	Zinc finger protein 724
Q13797	ITA9	Integrin alpha-9
P07305	H10	Histone H1.0
Q8IZD2	KMT2E	Inactive histone-lysine N-methyltransferase 2E
Q8NDL9	CBPC5	Cytosolic carboxypeptidase-like protein 5
[truncated: 1,536 more rows]

## Sheet: Supplementary Table 3
Supplementary Table 3		List of supernumerary dental pulp tissue proteins
UniprotKB ID	Entry Name	Protein Names
Q8WZ42	TITIN	Titin
P08670	VIME	Vimentin
P02787	TRFE	Serotransferrin
P68871	HBB	Hemoglobin subunit beta
P69905	HBA	Hemoglobin subunit alpha
Q96QZ7	MAGI1	Membrane-associated guanylate kinase, WW and PDZ domain-containing protein 1
P98088	MUC5A	Mucin-5AC
P63261	ACTG	Actin, cytoplasmic 2
Q96RY5	CRML	Protein cramped-like
Q9P2N6	KANL3	KAT8 regulatory NSL complex subunit 3
P0DOX5	IGG1	Immunoglobulin gamma-1 heavy chain
Q8IVT2	MISP	Mitotic interactor and substrate of PLK1
A6NGW2	STRCL	Putative stereocilin-like protein
P01009	A1AT	Alpha-1-antitrypsin
O75747	P3C2G	Phosphatidylinositol 3-kinase C2 domain-containing subunit gamma
Q9UNY4	TTF2	Transcription termination factor 2
Q8N392	RHG18	Rho GTPase-activating protein 18
P02647	APOA1	Apolipoprotein A-I
Q96DG6	CMBL	Carboxymethylenebutenolidase homolog
O94991	SLIK5	SLIT and NTRK-like protein 5
P11171	EPB41	Erythrocyte membrane protein band 4.1
O15050	TRNK1	TPR and ankyrin repeat-containing protein 1
Q6ZST4	LCNL1	Lipocalin-like 1 protein
O60336	MABP1	Mitogen-activated protein kinase-binding protein 1
Q12912	IRAG2	Inositol 1,4,5-triphosphate receptor associated 2
Q9HAV4	XPO5	Exportin-5
Q8TDR2	STK35	Serine/threonine-protein kinase 35
P08758	ANXA5	Annexin A5
Q9H0H5	RGAP1	Rac GTPase-activating protein 1
P01859	IGHG2	Immunoglobulin heavy constant gamma 2
Q6J272	F166A	Protein FAM166A
Q9HB14	KCNKD	Potassium channel subfamily K member 13
Q9H930	SP14L	Nuclear body protein SP140-like protein
Q9NXS3	KLH28	Kelch-like protein 28
Q99453	PHX2B	Paired mesoderm homeobox protein 2B
P10523	ARRS	S-arrestin
Q5FYA8	ARSH	Arylsulfatase H
P30968	GNRHR	Gonadotropin-releasing hormone receptor
P51884	LUM	Lumican
P06396	GELS	Gelsolin
Q8IYX7	SAXO1	Stabilizer of axonemal microtubules 1
P02790	HEMO	Hemopexin
Q16280	CNGA2	Cyclic nucleotide-gated olfactory channel
P49736	MCM2	DNA replication licensing factor MCM2
Q7Z2Z1	TICRR	Treslin
O00562	PITM1	Membrane-associated phosphatidylinositol transfer protein 1
P11388	TOP2A	DNA topoisomerase 2-alpha
Q7Z3E2	CC186	Coiled-coil domain-containing protein 186
Q5VU97	CAHD1	VWFA and cache domain-containing protein 1
Q15075	EEA1	Early endosome antigen 1
P00915	CAH1	Carbonic anhydrase 1
O60449	LY75	Lymphocyte antigen 75
F5H4B4	F227A	Protein FAM227A
Q9NQ30	ESM1	Endothelial cell-specific molecule 1
Q96P44	COLA1	Collagen alpha-1
Q5T7N2	LITD1	LINE-1 type transposase domain-containing protein 1
Q86VS3	IQCH	IQ domain-containing protein H
Q9Y4F4	TGRM1	TOG array regulator of axonemal microtubules protein 1
Q8TF40	FNIP1	Folliculin-interacting protein 1
Q86UK0	ABCAC	Glucosylceramide transporter ABCA12
Q6ZMN7	PZRN4	PDZ domain-containing RING finger protein 4
Q8N3K9	CMYA5	Cardiomyopathy-associated protein 5
P01876	IGHA1	Immunoglobulin heavy constant alpha 1
P07355	ANXA2	Annexin A2
Q96SN8	CK5P2	CDK5 regulatory subunit-associated protein 2
Q06830	PRDX1	Peroxiredoxin-1
Q8IX94	CTGE4	cTAGE family member 4
Q5VT52	RPRD2	Regulation of nuclear pre-mRNA domain-containing protein 2
P21359	NF1	Neurofibromin
Q9UJC3	HOOK1	Protein Hook homolog 1
P02774	VTDB	Vitamin D-binding protein
P46100	ATRX	Transcriptional regulator ATRX
Q9UBU8	MO4L1	Mortality factor 4-like protein 1
P29762	RABP1	Cellular retinoic acid-binding protein 1
Q969P6	TOP1M	DNA topoisomerase I, mitochondrial
Q96LM1	CL037	Putative uncharacterized protein encoded by LINC00615
Q96QH2	PRAM	PML-RARA-regulated adapter molecule 1
Q5JU00	DRC5	Dynein regulatory complex subunit 5
P67936	TPM4	Tropomyosin alpha-4 chain
P31260	HXA10	Homeobox protein Hox-A10
O00408	PDE2A	cGMP-dependent 3',5'-cyclic phosphodiesterase
Q76NI1	KNDC1	Kinase non-catalytic C-lobe domain-containing protein 1
Q9Y388	RBMX2	RNA-binding motif protein, X-linked 2
P36575	ARRC	Arrestin-C
Q8N335	GPD1L	Glycerol-3-phosphate dehydrogenase 1-like protein
Q8N9W4	GG6L2	Golgin subfamily A member 6-like protein 2
P17480	UBF1	Nucleolar transcription factor 1
O94911	ABCA8	ABC-type organic anion transporter ABCA8
Q9H707	ZN552	Zinc finger protein 552
P06703	S10A6	Protein S100-A6
Q9UFW8	CGBP1	CGG triplet repeat-binding protein 1
P0DOX7	IGK	Immunoglobulin kappa light chain
O60393	NOBOX	Homeobox protein NOBOX
P02763	A1AG1	Alpha-1-acid glycoprotein 1
Q69YN4	VIR	Protein virilizer homolog
Q9UNH6	SNX7	Sorting nexin-7
P07947	YES	Tyrosine-protein kinase Yes
Q9H0W7	THAP2	THAP domain-containing protein 2
P07900	HS90A	Heat shock protein HSP 90-alpha
Q70EL1	UBP54	Inactive ubiquitin carboxyl-terminal hydrolase 54
O75306	NDUS2	NADH dehydrogenase [ubiquinone] iron-sulfur protein 2, mitochondrial
Q07157	ZO1	Tight junction protein ZO-1
Q6ZU65	UBN2	Ubinuclein-2
Q13698	CAC1S	Voltage-dependent L-type calcium channel subunit alpha-1S
P48681	NEST	Nestin
Q14669	TRIPC	E3 ubiquitin-protein ligase TRIP12
Q9P1Y5	CAMP3	Calmodulin-regulated spectrin-associated protein 3
P0DOY3	IGLC3	Immunoglobulin lambda constant 3
P01008	ANT3	Antithrombin-III
Q5M775	CYTSB	Cytospin-B
Q8WXI7	MUC16	Mucin-16
P26045	PTN3	Tyrosine-protein phosphatase non-receptor type 3
P48729	KC1A	Casein kinase I isoform alpha
P98155	VLDLR	Very low-density lipoprotein receptor
P62258	1433E	14-3-3 protein epsilon
P12270	TPR	Nucleoprotein TPR
Q6W2J9	BCOR	BCL-6 corepressor
Q6NXN4	D19P1	Putative C-mannosyltransferase DPY19L2P1
Q13568	IRF5	Interferon regulatory factor 5
Q9Y468	LMBL1	Lethal(3)malignant brain tumor-like protein 1
P06733	ENOA	Alpha-enolase
O14497	ARI1A	AT-rich interactive domain-containing protein 1A
A2VEC9	SSPO	SCO-spondin
Q6IMN6	CAPR2	Caprin-2
P60174	TPIS	Triosephosphate isomerase
Q9Y2A7	NCKP1	Nck-associated protein 1
P02652	APOA2	Apolipoprotein A-II
P18206	VINC	Vinculin
P43628	KI2L3	Killer cell immunoglobulin-like receptor 2DL3
P0DMV8	HS71A	Heat shock 70 kDa protein 1A
P01266	THYG	Thyroglobulin
Q8NEM8	CBPC3	Cytosolic carboxypeptidase 3
Q09666	AHNK	Neuroblast differentiation-associated protein AHNAK
Q8TDU5	VNRL4	Putative vomeronasal receptor-like protein 4
O75054	IGSF3	Immunoglobulin superfamily member 3
Q14055	CO9A2	Collagen alpha-2
P04899	GNAI2	Guanine nucleotide binding protein (G protein), alpha inhibiting 2
Q7Z4V0	ZN438	Zinc finger protein 438
Q8IWL3	HSC20	Iron-sulfur cluster co-chaperone protein HscB
P62937	PPIA	Peptidyl-prolyl cis-trans isomerase A
P02766	TTHY	Transthyretin
Q9P273	TEN3	Teneurin-3
Q9Y4I1	MYO5A	Unconventional myosin-Va
P08133	ANXA6	Annexin A6
Q13616	CUL1	Cullin-1
Q9H6Q4	CIAO3	Cytosolic iron-sulfur assembly component 3
Q13621	S12A1	Solute carrier family 12 member 1
P01024	CO3	Complement C3
Q9NRH2	SNRK	SNF-related serine/threonine-protein kinase
Q9BZS1	FOXP3	Forkhead box protein P3
Q96JL9	ZN333	Zinc finger protein 333
P22102	PUR2	Trifunctional purine biosynthetic protein adenosine-3
Q9HBF4	ZFYV1	Zinc finger FYVE domain-containing protein 1
Q15878	CAC1E	Voltage-dependent R-type calcium channel subunit alpha-1E
P13797	PLST	Plastin-3
P01834	IGKC	Immunoglobulin kappa constant
Q9H1E3	NUCKS	Nuclear ubiquitous casein and cyclin-dependent kinase substrate 1
Q4VC31	MIX23	Protein MIX23
Q6UWJ8	C16L2	CD164 sialomucin-like 2 protein
Q01668	CAC1D	Voltage-dependent L-type calcium channel subunit alpha-1D
P07108	ACBP	Acyl-CoA-binding protein
Q8WWZ7	ABCA5	Cholesterol transporter ABCA5
P01023	A2MG	Alpha-2-macroglobulin
Q8IY63	AMOL1	Angiomotin-like protein 1
Q9BQE3	TBA1C	Tubulin alpha-1C chain
P20929	NEBU	Nebulin
Q9H694	BICC1	Protein bicaudal C homolog 1
Q13275	SEM3F	Semaphorin-3F
P11142	HSP7C	Heat shock cognate 71 kDa protein
O95340	PAPS2	Bifunctional 3'-phosphoadenosine 5'-phosphosulfate synthase 2
Q96C12	ARMC5	Armadillo repeat-containing protein 5
P01042	KNG1	Kininogen-1
P04083	ANXA1	Annexin A1
P63104	1433Z	14-3-3 protein zeta/delta
Q9BXY5	CAYP2	Calcyphosin-2
Q7LBE3	S26A9	Solute carrier family 26 member 9
Q5TH69	BIG3	Brefeldin A-inhibited guanine nucleotide-exchange protein 3
P0DJD0	RGPD1	RANBP2-like and GRIP domain-containing protein 1
O95967	FBLN4	EGF-containing fibulin-like extracellular matrix protein 2
P00450	CERU	Ceruloplasmin
Q96PP9	GBP4	Guanylate-binding protein 4
Q8IUG5	MY18B	Unconventional myosin-XVIIIb
Q2VIQ3	KIF4B	Chromosome-associated kinesin KIF4B
Q8N344	MIER2	Mesoderm induction early response protein 2
Q6IQ49	SDE2	Replication stress response regulator SDE2
Q9Y2C9	TLR6	Toll-like receptor 6
Q16555	DPYL2	Dihydropyrimidinase-related protein 2
O60504	VINEX	Vinexin
P09382	LEG1	Galectin-1
O95714	HERC2	E3 ubiquitin-protein ligase HERC2
P17040	ZSC20	Zinc finger and SCAN domain-containing protein 20
P14091	CATE	Cathepsin E
Q9Y2H5	PKHA6	Pleckstrin homology domain-containing family A member 6
P23528	COF1	Cofilin-1
Q96JI7	SPTCS	Spatacsin
Q99497	PARK7	Parkinson disease protein 7
O00534	VMA5A	von Willebrand factor A domain-containing protein 5A
P04217	A1BG	Alpha-1B-glycoprotein
O14686	KMT2D	Histone-lysine N-methyltransferase 2D
P26038	MOES	Moesin
P07437	TBB5	Tubulin beta chain
Q99549	MPP8	M-phase phosphoprotein 8
Q9NW64	RBM22	Pre-mRNA-splicing factor RBM22
P40925	MDHC	Malate dehydrogenase, cytoplasmic
Q8TD23	ZN675	Zinc finger protein 675
Q9H313	TTYH1	Protein tweety homolog 1
Q6ZR08	DYH12	Dynein axonemal heavy chain 12
Q8NDM7	CFA43	Cilia- and flagella-associated protein 43
Q9ULI0	ATD2B	ATPase family AAA domain-containing protein 2B
P37802	TAGL2	Transgelin-2
Q96GX9	MTNB	Methylthioribulose-1-phosphate dehydratase
Q16827	PTPRO	Receptor-type tyrosine-protein phosphatase O
Q6ZWE6	PKHM3	Pleckstrin homology domain-containing family M member 3
Q8IY82	DRC7	Dynein regulatory complex subunit 7
Q9Y2J8	PADI2	Protein-arginine deiminase type-2
Q7Z408	CSMD2	CUB and sushi domain-containing protein 2
P54707	AT12A	Potassium-transporting ATPase alpha chain 2
Q96S66	CLCC1	Chloride channel CLIC-like protein 1
O76039	CDKL5	Cyclin-dependent kinase-like 5
P00738	HPT	Haptoglobin
P32119	PRDX2	Peroxiredoxin-2
Q8WUK0	PTPM1	Phosphatidylglycerophosphatase and protein-tyrosine phosphatase 1
P10909	CLUS	Clusterin
Q9Y226	S22AD	Solute carrier family 22 member 13
Q149N8	SHPRH	E3 ubiquitin-protein ligase SHPRH
P35813	PPM1A	Protein phosphatase 1A
O43151	TET3	Methylcytosine dioxygenase TET3
A6NMZ7	CO6A6	Collagen alpha-6(VI) chain
Q9UPA5	BSN	Protein bassoon
P50395	GDIB	Rab GDP dissociation inhibitor beta
P48730	KC1D	Casein kinase I isoform delta
P09493	TPM1	Tropomyosin-1
P17066	HSP76	Heat shock 70 kDa protein 6
Q16352	AINX	Alpha-internexin
Q6IQ22	RAB12	Ras-related protein Rab-12
Q16613	SNAT	Serotonin N-acetyltransferase
P31947	1433S	14-3-3 protein sigma
Q96BR9	ZBT8A	Zinc finger and BTB domain-containing protein 8A
Q9NVR5	KTU	Protein kintoun
P10916	MLRV	Myosin regulatory light chain 2, ventricular/cardiac muscle isoform
O14523	C2C2L	Phospholipid transfer protein C2CD2L
Q99759	M3K3	Mitogen-activated protein kinase kinase kinase 3
P30532	ACHA5	Neuronal acetylcholine receptor subunit alpha-5
Q14191	WRN	Bifunctional 3'-5' exonuclease/ATP-dependent helicase WRN
P15121	ALDR	Aldo-keto reductase family 1 member B1
P21817	RYR1	Ryanodine receptor 1
Q9Y520	PRC2C	Protein PRRC2C
Q8NGX9	OR6P1	Olfactory receptor 6P1
P00918	CAH2	Carbonic anhydrase 2
A8MYV0	DCD2C	Doublecortin domain-containing protein 2C
Q6RI45	BRWD3	Bromodomain and WD repeat-containing protein 3
Q01064	PDE1B	Dual specificity calcium/calmodulin-dependent 3',5'-cyclic nucleotide phosphodiesterase 1B
Q9BZW8	CD244	Natural killer cell receptor 2B4
Q8NDY3	ARHL1	Inactive ADP-ribosyltransferase ARH2
Q9Y657	SPIN1	Spindlin-1
Q9UKN8	TF3C4	General transcription factor 3C polypeptide 4
Q76N89	HECW1	E3 ubiquitin-protein ligase HECW1
Q02817	MUC2	Mucin-2
Q04760	LGUL	Lactoylglutathione lyase
Q8WXX0	DYH7	Dynein axonemal heavy chain 7
O15360	FANCA	Fanconi anemia group A protein
Q7Z333	SETX	Senataxin
P57071	PRD15	PR domain zinc finger protein 15
Q9NQ76	MEPE	Matrix extracellular phosphoglycoprotein
O43148	MCES	mRNA cap guanine-N7 methyltransferase
O76090	BEST1	Bestrophin-1
Q9NTJ5	SAC1	Phosphatidylinositol-3-phosphatase SAC1
Q96L73	NSD1	Histone-lysine N-methyltransferase, H3 lysine-36 specific
Q5K651	SAMD9	Sterile alpha motif domain-containing protein 9
P98095	FBLN2	Fibulin-2
A0A0A0MRZ8	KVD11	Immunoglobulin kappa variable 3D-11
P25940	CO5A3	Collagen alpha-3
P27144	KAD4	Adenylate kinase 4, mitochondrial
O95861	BPNT1	3'(2'),5'-bisphosphate nucleotidase 1
Q9H2K2	TNKS2	Poly [ADP-ribose] polymerase tankyrase-2
Q7Z3K3	POGZ	Pogo transposable element with ZNF domain
Q9UK11	ZN223	Zinc finger protein 223
Q8IUR5	TMTC1	Protein O-mannosyl-transferase TMTC1
P02042	HBD	Hemoglobin subunit delta
Q5TEZ5	CF163	Uncharacterized protein C6orf163
P48742	LHX1	LIM/homeobox protein Lhx1
P11021	BIP	Endoplasmic reticulum chaperone BiP
P30101	PDIA3	Protein disulfide-isomerase A3
Q9NPG3	UBN1	Ubinuclein-1
P15586	GNS	N-acetylglucosamine-6-sulfatase
Q9NWS1	PARI	PCNA-interacting partner
P04053	TDT	DNA nucleotidylexotransferase
Q86XR8	CEP57	Centrosomal protein of 57 kDa
Q2M3M2	SC5A9	Sodium/glucose cotransporter 4
P04075	ALDOA	Fructose-bisphosphate aldolase A
O75592	MYCB2	E3 ubiquitin-protein ligase MYCBP2
Q96ST8	CEP89	Centrosomal protein of 89 kDa
Q9P2E9	RRBP1	Ribosome-binding protein 1
Q68EM7	RHG17	Rho GTPase-activating protein 17
O15381	NVL	Nuclear valosin-containing protein-like
Q9H668	STN1	CST complex subunit STN1
P40617	ARL4A	ADP-ribosylation factor-like protein 4A
Q6ZT62	BGIN	Bargin
O95522	PRA12	PRAME family member 12
Q8WXU2	DAAF4	Dynein axonemal assembly factor 4
Q6PCT2	FXL19	F-box/LRR-repeat protein 19
Q7Z403	TMC6	Transmembrane channel-like protein 6
Q5TAX3	TUT4	Terminal uridylyltransferase 4
O60284	ST18	Suppression of tumorigenicity 18 protein
Q8NA47	CCD63	Coiled-coil domain-containing protein 63
A6NEE1	PLHD1	Pleckstrin homology domain-containing family D member 1
Q9UBR2	CATZ	Cathepsin Z
Q99797	MIPEP	Mitochondrial intermediate peptidase
P28161	GSTM2	Glutathione S-transferase Mu 2
P19784	CSK22	Casein kinase II subunit alpha'
P22223	CADH3	Cadherin-3
A6NGD5	ZSA5C	Zinc finger and SCAN domain-containing protein 5C
Q96ED9	HOOK2	Protein Hook homolog 2
P43652	AFAM	Afamin
P49189	AL9A1	4-trimethylaminobutyraldehyde dehydrogenase
Q9UNX4	WDR3	WD repeat-containing protein 3
O60486	PLXC1	Plexin-C1
P27707	DCK	Deoxycytidine kinase
Q9HCE3	ZN532	Zinc finger protein 532
P11473	VDR	Vitamin D3 receptor
P31152	MK04	Mitogen-activated protein kinase 4
Q9P2D1	CHD7	Chromodomain-helicase-DNA-binding protein 7
Q12796	PNRC1	Proline-rich nuclear receptor coactivator 1
O75525	KHDR3	KH domain-containing, RNA-binding, signal transduction-associated protein 3
Q92609	TBCD5	TBC1 domain family member 5
Q96PU5	NED4L	E3 ubiquitin-protein ligase NEDD4-like
P06213	INSR	Insulin receptor
Q8IXB1	DJC10	DnaJ homolog subfamily C member 10
Q96E17	RAB3C	Ras-related protein Rab-3C
Q6L8Q7	PDE12	2',5'-phosphodiesterase 12
O95996	APCL	Adenomatous polyposis coli protein 2
Q5VVM6	CCD30	Coiled-coil domain-containing protein 30
Q9H5L6	THAP9	DNA transposase THAP9
Q9UPN3	MACF1	Microtubule-actin cross-linking factor 1, isoforms 1/2/3/4/5
Q96KK4	O10C1	Olfactory receptor 10C1
Q16690	DUS5	Dual specificity protein phosphatase 5
P01619	KV320	Immunoglobulin kappa variable 3-20
Q7Z3K6	MIER3	Mesoderm induction early response protein 3
Q13402	MYO7A	Unconventional myosin-VIIa
Q01101	INSM1	Insulinoma-associated protein 1
P31629	ZEP2	Transcription factor HIVEP2
Q9P2G9	KLHL8	Kelch-like protein 8
P15144	AMPN	Aminopeptidase N
Q96JB1	DYH8	Dynein axonemal heavy chain 8
Q2PZI1	D19L1	Probable C-mannosyltransferase DPY19L1
P0DV77	TPRX2	Tetrapeptide repeat homeobox protein 2
Q8NH08	O10AC	Olfactory receptor 10AC1
P22314	UBA1	Ubiquitin-like modifier-activating enzyme 1
Q15149	PLEC	Plectin
Q96RV3	PCX1	Pecanex-like protein 1
Q9ULL0	K1210	Acrosomal protein KIAA1210
Q9BXW4	MLP3C	Microtubule-associated proteins 1A/1B light chain 3C
Q9H3N8	HRH4	Histamine H4 receptor
Q14008	CKAP5	Cytoskeleton-associated protein 5
Q6IV72	ZN425	Zinc finger protein 425
Q075Z2	BSPH1	Binder of sperm protein homolog 1
P17041	ZNF32	Zinc finger protein 32
Q92974	ARHG2	Rho guanine nucleotide exchange factor 2
Q86X95	CIR1	Corepressor interacting with RBPJ 1
Q96MP5	ZSWM3	Zinc finger SWIM domain-containing protein 3
Q99715	COCA1	Collagen alpha-1(XII) chain
Q5T7B8	KIF24	Kinesin-like protein KIF24
Q17R98	ZN827	Zinc finger protein 827
Q8WWL2	SPIR2	Protein spire homolog 2
P27824	CALX	Calnexin
Q16787	LAMA3	Laminin subunit alpha-3
Q02224	CENPE	Centromere-associated protein E
Q15726	KISS1	Metastasis-suppressor KiSS-1
P52333	JAK3	Tyrosine-protein kinase JAK3
Q96PQ6	ZN317	Zinc finger protein 317
P48051	KCNJ6	G protein-activated inward rectifier potassium channel 2
Q6P0Q8	MAST2	Microtubule-associated serine/threonine-protein kinase 2
Q99973	TEP1	Telomerase protein component 1
Q8IZA3	H18	Histone H1.8
A0A0C4DH55	KVD07	Immunoglobulin kappa variable 3D-7
Q75N90	FBN3	Fibrillin-3
P56706	WNT7B	Protein Wnt-7b
P05155	IC1	Plasma protease C1 inhibitor
Q92541	RTF1	RNA polymerase-associated protein RTF1 homolog
Q9UNX3	RL26L	60S ribosomal protein L26-like 1
Q9NT68	TEN2	Teneurin-2
Q9C0I4	THS7B	Thrombospondin type-1 domain-containing protein 7B
Q93074	MED12	Mediator of RNA polymerase II transcription subunit 12
Q9UKT5	FBX4	F-box only protein 4
P63000	RAC1	Ras-related C3 botulinum toxin substrate 1
P30411	BKRB2	B2 bradykinin receptor
Q5TYW1	ZN658	Zinc finger protein 658
P48357	LEPR	Leptin receptor
Q8TF30	WHAMM	WASP homolog-associated protein with actin, membranes and microtubules
Q9Y6N7	ROBO1	Roundabout homolog 1
P17542	TAL1	T-cell acute lymphocytic leukemia protein 1
P78417	GSTO1	Glutathione S-transferase omega-1
P22105	TENX	Tenascin-X
Q9Y219	JAG2	Protein jagged-2
Q9UMN6	KMT2B	Histone-lysine N-methyltransferase 2B
P52565	GDIR1	Rho GDP-dissociation inhibitor 1
B1AJZ9	FHAD1	Forkhead-associated domain-containing protein 1
Q9P2D6	F135A	Protein FAM135A
P18031	PTN1	Tyrosine-protein phosphatase non-receptor type 1
Q8NDH2	CC168	Leucine-rich repeat transmembrane protein CCDC168
Q9Y4D8	HECD4	Probable E3 ubiquitin-protein ligase HECTD4
Q5VYK3	ECM29	Proteasome adapter and scaffold protein ECM29
A6NDG6	PGP	Glycerol-3-phosphate phosphatase
Q8N163	CCAR2	Cell cycle and apoptosis regulator protein 2
O95490	AGRL2	Adhesion G protein-coupled receptor L2
Q8TBF8	FA81A	Protein FAM81A
Q6NYC8	PPR18	Phostensin
Q96RL1	UIMC1	BRCA1-A complex subunit RAP80
Q8TE68	ES8L1	Epidermal growth factor receptor kinase substrate 8-like protein 1
P82987	ATL3	ADAMTS-like protein 3
Q13228	SBP1	Methanethiol oxidase
Q5VZ46	K1614	Uncharacterized protein KIAA1614
Q86T90	K1328	Protein hinderin
Q8TCU6	PREX1	Phosphatidylinositol 3,4,5-trisphosphate-dependent Rac exchanger 1 protein
O00370	LORF2	LINE-1 retrotransposable element ORF2 protein
Q9HBT6	CAD20	Cadherin-20
Q13415	ORC1	Origin recognition complex subunit 1
Q7Z2Q7	LRR70	Leucine-rich repeat-containing protein 70
Q8N6N7	ACBD7	Acyl-CoA-binding domain-containing protein 7
P20396	TRH	Pro-thyrotropin-releasing hormone
P55107	GDF10	Growth/differentiation factor 10
Q9NSV4	DIAP3	Protein diaphanous homolog 3
Q86YA3	ZGRF1	Protein ZGRF1
O95749	GGPPS	Geranylgeranyl pyrophosphate synthase
Q9NSI6	BRWD1	Bromodomain and WD repeat-containing protein 1
Q8IVF2	AHNK2	Protein AHNAK2
Q96RL7	VP13A	Intermembrane lipid transfer protein VPS13A
Q68CP9	ARID2	AT-rich interactive domain-containing protein 2
Q96PY5	FMNL2	Formin-like protein 2
Q9UIJ5	ZDHC2	Palmitoyltransferase ZDHHC2
O94762	RECQ5	ATP-dependent DNA helicase Q5
P78559	MAP1A	Microtubule-associated protein 1A
P30041	PRDX6	Peroxiredoxin-6
Q8N7X1	RMXL3	RNA-binding motif protein, X-linked-like-3
Q15582	BGH3	Transforming growth factor-beta-induced protein ig-h3
P21810	PGS1	Biglycan
Q96JB8	MPP4	MAGUK p55 subfamily member 4
O43156	TTI1	TELO2-interacting protein 1 homolog
P49760	CLK2	Dual specificity protein kinase CLK2
P54750	PDE1A	Dual specificity calcium/calmodulin-dependent 3',5'-cyclic nucleotide phosphodiesterase 1A
Q9UDY2	ZO2	Tight junction protein ZO-2
Q9NQ38	ISK5	Serine protease inhibitor Kazal-type 5
P08134	RHOC	Rho-related GTP-binding protein RhoC
Q8NEU8	DP13B	DCC-interacting protein 13-beta
Q9HDC9	APMAP	Adipocyte plasma membrane-associated protein
P00505	AATM	Aspartate aminotransferase, mitochondrial
P09104	ENOG	Gamma-enolase
Q9Y4B6	DCAF1	DDB1- and CUL4-associated factor 1
Q9Y6Y8	S23IP	SEC23-interacting protein
Q86US8	EST1A	Telomerase-binding protein EST1A
A4UGR9	XIRP2	Xin actin-binding repeat-containing protein 2
Q7L4I2	RSRC2	Arginine/serine-rich coiled-coil protein 2
Q5VZL5	ZMYM4	Zinc finger MYM-type protein 4
O60882	MMP20	Matrix metalloproteinase-20
Q9P2F8	SI1L2	Signal-induced proliferation-associated 1-like protein 2
Q9UGN5	PARP2	Poly [ADP-ribose] polymerase 2
Q9P265	DIP2B	Disco-interacting protein 2 homolog B
Q9H0H0	INT2	Integrator complex subunit 2
Q1W6H9	F110C	Protein FAM110C
Q8NFZ3	NLGNY	Neuroligin-4, Y-linked
Q9Y4F5	C170B	Centrosomal protein of 170 kDa protein B
Q8NF91	SYNE1	Nesprin-1
Q9BSJ2	GCP2	Gamma-tubulin complex component 2
Q9NPH2	INO1	Inositol-3-phosphate synthase 1
Q7Z5P9	MUC19	Mucin-19
Q99972	MYOC	Myocilin
O00175	CCL24	C-C motif chemokine 24
Q9Y2R9	RT07	28S ribosomal protein S7, mitochondrial
O00522	KRIT1	Krev interaction trapped protein 1
Q5JU85	IQEC2	IQ motif and SEC7 domain-containing protein 2
Q9Y263	PLAP	Phospholipase A-2-activating protein
P09917	LOX5	Polyunsaturated fatty acid 5-lipoxygenase
Q01518	CAP1	Adenylyl cyclase-associated protein 1
Q8IWF2	FXRD2	FAD-dependent oxidoreductase domain-containing protein 2
Q8IY85	EFC13	EF-hand calcium-binding domain-containing protein 13
Q5VZM2	RRAGB	Ras-related GTP-binding protein B
Q6UX06	OLFM4	Olfactomedin-4
Q07954	LRP1	Prolow-density lipoprotein receptor-related protein 1
P40394	ADH7	All-trans-retinol dehydrogenase [NAD(+)] ADH7
Q96P20	NLRP3	NACHT, LRR and PYD domains-containing protein 3
Q5JV73	FRPD3	FERM and PDZ domain-containing protein 3
O94850	DEND	Dendrin
Q96SC8	DMTA2	Doublesex- and mab-3-related transcription factor A2
Q8IVF4	DYH10	Dynein axonemal heavy chain 10
O76083	PDE9A	High affinity cGMP-specific 3',5'-cyclic phosphodiesterase 9A
Q8NFU7	TET1	Methylcytosine dioxygenase TET1
O95696	BRD1	Bromodomain-containing protein 1
P33176	KINH	Kinesin-1 heavy chain
Q9P291	ARMX1	Armadillo repeat-containing X-linked protein 1
O43278	SPIT1	Kunitz-type protease inhibitor 1
Q8N7H5	PAF1	RNA polymerase II-associated factor 1 homolog
P48444	COPD	Coatomer subunit delta
P61129	ZC3H6	Zinc finger CCCH domain-containing protein 6
Q9Y6Q6	TNR11	Tumor necrosis factor receptor superfamily member 11A
Q5T442	CXG2	Gap junction gamma-2 protein
O75330	HMMR	Hyaluronan mediated motility receptor
Q9NR80	ARHG4	Rho guanine nucleotide exchange factor 4
Q96N96	SPT13	Spermatogenesis-associated protein 13
Q15477	SKIV2	Helicase SKI2W
Q9BXL7	CAR11	Caspase recruitment domain-containing protein 11
Q63HR2	TNS2	Tensin-2
Q9NUA8	ZBT40	Zinc finger and BTB domain-containing protein 40
P47972	NPTX2	Neuronal pentraxin-2
Q6ZNB6	NFXL1	NF-X1-type zinc finger protein NFXL1
Q9HB09	B2L12	Bcl-2-like protein 12
Q5J8X5	M4A13	Membrane-spanning 4-domains subfamily A member 13
Q86XP3	DDX42	ATP-dependent RNA helicase DDX42
P63010	AP2B1	AP-2 complex subunit beta
Q6PEZ8	PONL1	Podocan-like protein 1
P08603	CFAH	Complement factor H
O14979	HNRDL	Heterogeneous nuclear ribonucleoprotein D-like
O94905	ERLN2	Erlin-2
Q15398	DLGP5	Disks large-associated protein 5
Q15527	SURF2	Surfeit locus protein 2
P01011	AACT	Alpha-1-antichymotrypsin
P19823	ITIH2	Inter-alpha-trypsin inhibitor heavy chain H2
Q9NUD5	ZCHC3	Zinc finger CCHC domain-containing protein 3
P02794	FRIH	Ferritin heavy chain
Q6RUI8	CS048	Uncharacterized protein C19orf48
Q6P2H3	CEP85	Centrosomal protein of 85 kDa
O75419	CDC45	Cell division control protein 45 homolog
O43683	BUB1	Mitotic checkpoint serine/threonine-protein kinase BUB1
P51888	PRELP	Prolargin
Q7L5D6	GET4	Golgi to ER traffic protein 4 homolog
C9J1S8	TR49D	Tripartite motif-containing protein 49D
Q9NPC3	CIP1	E3 ubiquitin-protein ligase CCNB1IP1
Q9UJV8	PURG	Purine-rich element-binding protein gamma
P09622	DLDH	Dihydrolipoyl dehydrogenase, mitochondrial
Q9ULE4	F184B	Protein FAM184B
Q8IVB5	LIX1L	LIX1-like protein
Q17RS7	GEN	Flap endonuclease GEN homolog 1
Q9NZP6	NPAP1	Nuclear pore-associated protein 1
Q6PD62	CTR9	RNA polymerase-associated protein CTR9 homolog
P35568	IRS1	Insulin receptor substrate 1
P20645	MPRD	Cation-dependent mannose-6-phosphate receptor
Q9Y5A7	NUB1	NEDD8 ultimate buster 1
P28698	MZF1	Myeloid zinc finger 1
Q8IX12	CCAR1	Cell division cycle and apoptosis regulator protein 1
Q9NZR1	TMOD2	Tropomodulin-2
Q96M32	KAD7	Adenylate kinase 7
Q9UBW8	CSN7A	COP9 signalosome complex subunit 7a
O75665	OFD1	Centriole and centriolar satellite protein OFD1
Q9UBF2	COPG2	Coatomer subunit gamma-2
O95248	MTMR5	Myotubularin-related protein 5
Q5H9U9	DDX6L	Probable ATP-dependent RNA helicase DDX60-like
P20783	NTF3	Neurotrophin-3
Q9UBJ2	ABCD2	ATP-binding cassette sub-family D member 2
Q12769	NU160	Nuclear pore complex protein Nup160
O15169	AXIN1	Axin-1
Q9Y4E1	WAC2C	WASH complex subunit 2C
Q14643	ITPR1	Inositol 1,4,5-trisphosphate receptor type 1
Q12830	BPTF	Nucleosome-remodeling factor subunit BPTF
Q8WY54	PPM1E	Protein phosphatase 1E
Q8NEB7	ACRBP	Acrosin-binding protein
Q9NRA8	4ET	Eukaryotic translation initiation factor 4E transporter
Q6P1M9	ARMX5	Armadillo repeat-containing X-linked protein 5
Q8NDG6	TDRD9	ATP-dependent RNA helicase TDRD9
Q6P1S2	CC033	Protein C3orf33
Q8TF76	HASP	Serine/threonine-protein kinase haspin
Q8IU68	TMC8	Transmembrane channel-like protein 8
Q93008	USP9X	Probable ubiquitin carboxyl-terminal hydrolase FAF-X
O60229	KALRN	Kalirin
Q9H6N6	MYH16	Putative uncharacterized protein MYH16
Q6KC79	NIPBL	Nipped-B-like protein
P33151	CADH5	Cadherin-5
A0A1B0GTH6	CS2IP	Casein kinase II subunit alpha'-interacting protein
Q9Y275	TN13B	Tumor necrosis factor ligand superfamily member 13B
O15265	ATX7	Ataxin-7
Q14149	MORC3	MORC family CW-type zinc finger protein 3
P51690	ARSL	Arylsulfatase L
A0AVK6	E2F8	Transcription factor E2F8
Q07960	RHG01	Rho GTPase-activating protein 1
Q9H3C7	GGNB2	Gametogenetin-binding protein 2
Q9UQE7	SMC3	Structural maintenance of chromosomes protein 3
Q9Y2D8	ADIP	Afadin- and alpha-actinin-binding protein
Q9NR34	MA1C1	Mannosyl-oligosaccharide 1,2-alpha-mannosidase IC
Q96HE8	TMM80	Transmembrane protein 80
Q96RT8	GCP5	Gamma-tubulin complex component 5
Q05481	ZNF91	Zinc finger protein 91
Q9UI33	SCNBA	Sodium channel protein type 11 subunit alpha
Q5VWQ0	RSBN1	Lysine-specific demethylase 9
Q96RT1	ERBIN	Erbin
B5MCY1	TDR15	Tudor domain-containing protein 15
Q9UI47	CTNA3	Catenin alpha-3
Q9NZQ8	TRPM5	Transient receptor potential cation channel subfamily M member 5
P51530	DNA2	DNA replication ATP-dependent helicase/nuclease DNA2
Q96FG2	ELMD3	ELMO domain-containing protein 3
P29375	KDM5A	Lysine-specific demethylase 5A
P10412	H14	Histone H1.4
P05546	HEP2	Heparin cofactor 2
Q8NAV2	CH058	Uncharacterized protein C8orf58
Q99590	SCAFB	Protein SCAF11
Q9NVE5	UBP40	Ubiquitin carboxyl-terminal hydrolase 40
Q8N9V7	TOPZ1	Protein TOPAZ1
P0C671	BNIP5	Protein BNIP5
P41586	PACR	Pituitary adenylate cyclase-activating polypeptide type I receptor
Q6EMB2	TTLL5	Tubulin polyglutamylase TTLL5
Q8WZ64	ARAP2	Arf-GAP with Rho-GAP domain, ANK repeat and PH domain-containing protein 2
Q8NE09	RGS22	Regulator of G-protein signaling 22
P37837	TALDO	Transaldolase
Q9UHJ3	SMBT1	Scm-like with four MBT domains protein 1
Q9Y3P9	RBGP1	Rab GTPase-activating protein 1
Q6WKZ4	RFIP1	Rab11 family-interacting protein 1
Q76I76	SSH2	Protein phosphatase Slingshot homolog 2
P69892	HBG2	Hemoglobin subunit gamma-2
Q8TD57	DYH3	Dynein axonemal heavy chain 3
Q5SYB0	FRPD1	FERM and PDZ domain-containing protein 1
P06727	APOA4	Apolipoprotein A-IV
Q12955	ANK3	Ankyrin-3
Q86YV9	HPS6	BLOC-2 complex member HPS6
Q8IVF6	AN18A	Ankyrin repeat domain-containing protein 18A
O43491	E41L2	Band 4.1-like protein 2
Q8TC94	ACTL9	Actin-like protein 9
Q9NVA2	SEP11	Septin-11
Q68CQ1	MROH7	Maestro heat-like repeat-containing protein family member 7
Q86UT8	CATAC	Centrosomal AT-AC splicing factor
Q7L7X3	TAOK1	Serine/threonine-protein kinase TAO1
Q92804	RBP56	TATA-binding protein-associated factor 2N
Q8IWI9	MGAP	MAX gene-associated protein
P15509	CSF2R	Granulocyte-macrophage colony-stimulating factor receptor subunit alpha
Q5T7W0	ZN618	Zinc finger protein 618
Q8WUH2	TGFA1	Transforming growth factor-beta receptor-associated protein 1
O95613	PCNT	Pericentrin
Q6ZTZ1	MSD1	Myb/SANT-like DNA-binding domain-containing protein 1
Q96TA1	NIBA2	Protein Niban 2
Q6A1A2	PDPK2	Putative 3-phosphoinositide-dependent protein kinase 2
Q96R06	SPAG5	Sperm-associated antigen 5
O60524	NEMF	Ribosome quality control complex subunit NEMF
P78316	NOP14	Nucleolar protein 14
Q13535	ATR	Serine/threonine-protein kinase ATR
Q6TDU7	DNAI7	Dynein axonemal intermediate chain 7
Q9H3R5	CENPH	Centromere protein H
Q9Y673	ALG5	Dolichyl-phosphate beta-glucosyltransferase
Q9C0C9	UBE2O	E2 ubiquitin-conjugating enzyme
A1X283	SPD2B	SH3 and PX domain-containing protein 2B
P16591	FER	Tyrosine-protein kinase Fer
Q9NR99	MXRA5	Matrix-remodeling-associated protein 5
Q8TBP0	TBC16	TBC1 domain family member 16
Q5VT06	CE350	Centrosome-associated protein 350
Q8N3S3	PHTF2	Protein PHTF2
Q6UXH8	CCBE1	Collagen and calcium-binding EGF domain-containing protein 1
O60493	SNX3	Sorting nexin-3
Q5T9S5	CCD18	Coiled-coil domain-containing protein 18
Q9Y592	CEP83	Centrosomal protein of 83 kDa
P09848	LPH	Lactase/phlorizin hydrolase
P07766	CD3E	T-cell surface glycoprotein CD3 epsilon chain
Q6I9Y2	THOC7	THO complex subunit 7 homolog
Q9BZD7	TMG3	Transmembrane gamma-carboxyglutamic acid protein 3
P21283	VATC1	V-type proton ATPase subunit C 1
Q86WN2	IFNE	Interferon epsilon
Q9NS39	RED2	Double-stranded RNA-specific editase B2
P10073	ZSC22	Zinc finger and SCAN domain-containing protein 22
O00548	DLL1	Delta-like protein 1
O60315	ZEB2	Zinc finger E-box-binding homeobox 2
P40426	PBX3	Pre-B-cell leukemia transcription factor 3
Q70CQ1	UBP49	Ubiquitin carboxyl-terminal hydrolase 49
P0CAP1	MYZAP	Myocardial zonula adherens protein
O95239	KIF4A	Chromosome-associated kinesin KIF4A
Q8WXE0	CSKI2	Caskin-2
O14978	ZN263	Zinc finger protein 263
P35670	ATP7B	Copper-transporting ATPase 2
O15353	FOXN1	Forkhead box protein N1
P51504	ZNF80	Zinc finger protein 80
Q49AN0	CRY2	Cryptochrome-2
P84996	ALEX	Protein ALEX
P58417	NXPH1	Neurexophilin-1
O60469	DSCAM	Cell adhesion molecule DSCAM
Q9HCF6	TRPM3	Transient receptor potential cation channel subfamily M member 3
P36871	PGM1	Phosphoglucomutase-1
Q13615	MTMR3	Myotubularin-related protein 3
Q8N157	AHI1	Jouberin (Abelson helper integration site 1 protein homolog) (AHI-1)
Q8N6G5	CGAT2	Chondroitin sulfate N-acetylgalactosaminyltransferase 2
Q3ZCQ8	TIM50	Mitochondrial import inner membrane translocase subunit TIM50
Q6ZRF8	RN207	RING finger protein 207
P38398	BRCA1	Breast cancer type 1 susceptibility protein
Q96LQ0	PPR36	Protein phosphatase 1 regulatory subunit 36
P62699	YPEL5	Protein yippee-like 5
Q96LU7	MRFL	Myelin regulatory factor-like protein
Q99435	NELL2	Protein kinase C-binding protein NELL2
Q86Y38	XYLT1	Xylosyltransferase 1
O43166	SI1L1	Signal-induced proliferation-associated 1-like protein 1
O60513	B4GT4	Beta-1,4-galactosyltransferase 4
Q9ULD8	KCNH3	Potassium voltage-gated channel subfamily H member 3
P32455	GBP1	Guanylate-binding protein 1
O15015	ZN646	Zinc finger protein 646
Q6ZMJ2	SCAR5	Scavenger receptor class A member 5
Q02388	CO7A1	Collagen alpha-1
Q5HYK7	SH319	SH3 domain-containing protein 19
Q9Y2P5	S27A5	Long-chain fatty acid transport protein 5
Q8NCG7	DGLB	Diacylglycerol lipase-beta
O95487	SC24B	Protein transport protein Sec24B
P13682	ZNF35	Zinc finger protein 35
P0C7P3	SLN14	Protein SLFN14
Q9NRC6	SPTN5	Spectrin beta chain, non-erythrocytic 5
Q14416	GRM2	Metabotropic glutamate receptor 2
Q5VIR6	VPS53	Vacuolar protein sorting-associated protein 53 homolog
Q14807	KIF22	Kinesin-like protein KIF22
Q86U06	RBM23	Probable RNA-binding protein 23
Q96BY7	ATG2B	Autophagy-related protein 2 homolog B
Q9H6R4	NOL6	Nucleolar protein 6
O00425	IF2B3	Insulin-like growth factor 2 mRNA-binding protein 3
A0A494C086	SPD21	Putative speedy protein E21
Q96N46	TTC14	Tetratricopeptide repeat protein 14
O15078	CE290	Centrosomal protein of 290 kDa
O95236	APOL3	Apolipoprotein L3
Q9ULT6	ZNRF3	E3 ubiquitin-protein ligase ZNRF3
Q2MJR0	SPRE3	Sprouty-related, EVH1 domain-containing protein 3
Q13547	HDAC1	Histone deacetylase 1
Q9Y5C1	ANGL3	Angiopoietin-related protein 3
Q8IWX5	SGPP2	Sphingosine-1-phosphate phosphatase 2
Q8NB49	AT11C	Phospholipid-transporting ATPase IG
Q86UW7	CAPS2	Calcium-dependent secretion activator 2
Q6PJP8	DCR1A	DNA cross-link repair 1A protein
O75143	ATG13	Autophagy-related protein 13
A0AUZ9	KAL1L	KAT8 regulatory NSL complex subunit 1-like protein
Q14CX7	NAA25	N-alpha-acetyltransferase 25, NatB auxiliary subunit
O15539	RGS5	Regulator of G-protein signaling 5
P09017	HXC4	Homeobox protein Hox-C4
O15397	IPO8	Importin-8
Q9Y2D5	AKAP2	A-kinase anchor protein 2
O60682	MUSC	Musculin
Q92817	EVPL	Envoplakin
O00507	USP9Y	Probable ubiquitin carboxyl-terminal hydrolase FAF-Y
Q13439	GOGA4	Golgin subfamily A member 4
Q147U7	SMCO1	Single-pass membrane and coiled-coil domain-containing protein 1
P0C7X2	ZN688	Zinc finger protein 688
Q8NFW9	MYRIP	Rab effector MyRIP
P27816	MAP4	Microtubule-associated protein 4
Q96M60	F227B	Protein FAM227B
Q6KCM7	SCMC2	Calcium-binding mitochondrial carrier protein SCaMC-2
P10242	MYB	Transcriptional activator Myb
Q08495	DEMA	Dematin
Q12756	KIF1A	Kinesin-like protein KIF1A
P20936	RASA1	Ras GTPase-activating protein 1
P0C843	CI014	Putative uncharacterized protein encoded by LINC00032
Q504Y3	ZCPW2	Zinc finger CW-type PWWP domain protein 2
P37275	ZEB1	Zinc finger E-box-binding homeobox 1
Q9H9Y2	RPF1	Ribosome production factor 1
Q1KMD3	HNRL2	Heterogeneous nuclear ribonucleoprotein U-like protein 2
Q9HCU4	CELR2	Cadherin EGF LAG seven-pass G-type receptor 2
P07093	GDN	Glia-derived nexin
O43525	KCNQ3	Potassium voltage-gated channel subfamily KQT member 3
Q8TF62	AT8B4	Probable phospholipid-transporting ATPase IM
Q8N998	CCD89	Coiled-coil domain-containing protein 89
P48059	LIMS1	LIM and senescent cell antigen-like-containing domain protein 1
P56470	LEG4	Galectin-4
P50570	DYN2	Dynamin-2
Q6N021	TET2	Methylcytosine dioxygenase TET2
Q15058	KIF14	Kinesin-like protein KIF14
O94901	SUN1	SUN domain-containing protein 1
Q8TDM6	DLG5	Disks large homolog 5
O75161	NPHP4	Nephrocystin-4
Q9P2E3	ZNFX1	NFX1-type zinc finger-containing protein 1
O95206	PCDH8	Protocadherin-8
P48553	TPC10	Trafficking protein particle complex subunit 10
Q86YV5	PRAG1	Inactive tyrosine-protein kinase PRAG1
Q12873	CHD3	Chromodomain-helicase-DNA-binding protein 3
Q9Y5U5	TNR18	Tumor necrosis factor receptor superfamily member 18
Q9NR46	SHLB2	Endophilin-B2
Q9H4L7	SMRCD	SWI/SNF-related matrix-associated actin-dependent regulator of chromatin subfamily A containing DEAD/H box 1
P22897	MRC1	Macrophage mannose receptor 1
Q8N2M8	CLASR	CLK4-associating serine/arginine rich protein
P10911	MCF2	Proto-oncogene DBL
O75821	EIF3G	Eukaryotic translation initiation factor 3 subunit G
Q5W041	ARMC3	Armadillo repeat-containing protein 3
Q99501	GA2L1	GAS2-like protein 1
P0DJD4	RBY1C	RNA-binding motif protein, Y chromosome, family 1 member C
Q01523	DEF5	Defensin alpha 5
Q92833	JARD2	Protein Jumonji
Q9Y490	TLN1	Talin-1
O14964	HGS	Hepatocyte growth factor-regulated tyrosine kinase substrate
Q8N5U6	RNF10	RING finger protein 10
A1L020	MEX3A	RNA-binding protein MEX3A
Q9UGM3	DMBT1	Deleted in malignant brain tumors 1 protein
Q6ZN30	BNC2	Zinc finger protein basonuclin-2
Q3KPI0	CEA21	Carcinoembryonic antigen-related cell adhesion molecule 21
Q9UBU9	NXF1	Nuclear RNA export factor 1
Q9UL01	DSE	Dermatan-sulfate epimerase
Q8NCQ5	FBX15	F-box only protein 15
Q8WXS8	ATS14	A disintegrin and metalloproteinase with thrombospondin motifs 14
Q96L42	KCNH8	Potassium voltage-gated channel subfamily H member 8
P51805	PLXA3	Plexin-A3
P51828	ADCY7	Adenylate cyclase type 7
Q9NXZ1	SAGE1	Sarcoma antigen 1
Q8NB14	UBP38	Ubiquitin carboxyl-terminal hydrolase 38
O75908	SOAT2	Sterol O-acyltransferase 2
O95711	LY86	Lymphocyte antigen 86
P45985	MP2K4	Dual specificity mitogen-activated protein kinase kinase 4
Q9BZF9	UACA	Uveal autoantigen with coiled-coil domains and ankyrin repeats
Q05823	RN5A	2-5A-dependent ribonuclease
Q7Z6M4	MTEF4	Transcription termination factor 4, mitochondrial
Q8NB16	MLKL	Mixed lineage kinase domain-like protein
P63098	CANB1	Calcineurin subunit B type 1
P24723	KPCL	Protein kinase C eta type
P59998	ARPC4	Actin-related protein 2/3 complex subunit 4
Q86UB2	BIVM	Basic immunoglobulin-like variable motif-containing protein
A5PLK6	RGSL	Regulator of G-protein signaling protein-like
Q9NRD5	PICK1	PRKCA-binding protein
Q8IWX8	CHERP	Calcium homeostasis endoplasmic reticulum protein
A6NKD9	CC85C	Coiled-coil domain-containing protein 85C
Q9UK55	ZPI	Protein Z-dependent protease inhibitor
Q8NFY4	SEM6D	Semaphorin-6D
Q8N475	FSTL5	Follistatin-related protein 5
B4DXR9	ZN732	Zinc finger protein 732
Q8TDX9	PK1L1	Polycystic kidney disease protein 1-like 1
Q8N9C0	IGS22	Immunoglobulin superfamily member 22
O75334	LIPA2	Liprin-alpha-2
Q16572	VACHT	Vesicular acetylcholine transporter
P51790	CLCN3	Chloride channel protein 3
O43854	EDIL3	EGF-like repeat and discoidin I-like domain-containing protein 3
P53804	TTC3	E3 ubiquitin-protein ligase TTC3
Q5S007	LRRK2	Leucine-rich repeat serine/threonine-protein kinase 2
C9JL84	HHLA1	HERV-H LTR-associating protein 1
Q09MP3	R51A2	RAD51-associated protein 2
Q8IZT8	HS3S5	Heparan sulfate glucosamine 3-O-sulfotransferase 5
Q5SVS4	KMCP1	Kidney mitochondrial carrier protein 1
Q99653	CHP1	Calcineurin B homologous protein 1
O95218	ZRAB2	Zinc finger Ran-binding domain-containing protein 2
Q8IZ16	SACDR	Sperm acrosome developmental regulator
P23470	PTPRG	Receptor-type tyrosine-protein phosphatase gamma
Q8IWJ2	GCC2	GRIP and coiled-coil domain-containing protein 2
Q9UIG8	SO3A1	Solute carrier organic anion transporter family member 3A1
Q2M1K9	ZN423	Zinc finger protein 423
P46781	RS9	40S ribosomal protein S9
Q00610	CLH1	Clathrin heavy chain 1
Q96T17	MA7D2	MAP7 domain-containing protein 2
O15382	BCAT2	Branched-chain-amino-acid aminotransferase, mitochondrial
P51649	SSDH	Succinate-semialdehyde dehydrogenase, mitochondrial
P40145	ADCY8	Adenylate cyclase type 8
Q8WWN8	ARAP3	Arf-GAP with Rho-GAP domain, ANK repeat and PH domain-containing protein 3
Q8N3I7	BBS5	Bardet-Biedl syndrome 5 protein
P52824	DGKQ	Diacylglycerol kinase theta
Q9BT43	RPC7L	DNA-directed RNA polymerase III subunit RPC7-like
Q96T51	RUFY1	RUN and FYVE domain-containing protein 1
A0A096LNP1	D131B	Beta-defensin 131B
Q16873	LTC4S	Leukotriene C4 synthase
Q5TB80	CE162	Centrosomal protein of 162 kDa
Q9H074	PAIP1	Polyadenylate-binding protein-interacting protein 1
O43861	ATP9B	Probable phospholipid-transporting ATPase IIB
Q96CC6	RHDF1	Inactive rhomboid protein 1
O94813	SLIT2	Slit homolog 2 protein
O43405	COCH	Cochlin
Q9Y6K1	DNM3A	DNA (cytosine-5)-methyltransferase 3A
O95857	TSN13	Tetraspanin-13
Q9Y6D6	BIG1	Brefeldin A-inhibited guanine nucleotide-exchange protein 1
Q8IYB7	DI3L2	DIS3-like exonuclease 2
Q9H9Y6	RPA2	DNA-directed RNA polymerase I subunit RPA2
P09466	PAEP	Glycodelin
Q96IL0	COA8	Cytochrome c oxidase assembly factor 8
O14827	RGRF2	Ras-specific guanine nucleotide-releasing factor 2
P13798	ACPH	Acylamino-acid-releasing enzyme
O14638	ENPP3	Ectonucleotide pyrophosphatase/phosphodiesterase family member 3
P51610	HCFC1	Host cell factor 1
Q6PJG2	MDEAS	Mitotic deacetylase-associated SANT domain protein
P58658	EVA1C	Protein eva-1 homolog C
Q9UBG0	MRC2	C-type mannose receptor 2
P49915	GUAA	GMP synthase [glutamine-hydrolyzing]
Q8TER5	ARH40	Rho guanine nucleotide exchange factor 40
Q53F19	NCBP3	Nuclear cap-binding protein subunit 3
Q9Y624	JAM1	Junctional adhesion molecule A
Q8IZS7	CLCL1	Putative C-type lectin-like domain family 1
Q9C093	SPEF2	Sperm flagellar protein 2
O15146	MUSK	Muscle, skeletal receptor tyrosine-protein kinase
P57682	KLF3	Krueppel-like factor 3
Q8NBL1	PGLT1	Protein O-glucosyltransferase 1
Q99466	NOTC4	Neurogenic locus notch homolog protein 4
Q96CN9	GCC1	GRIP and coiled-coil domain-containing protein 1
Q9UHM6	OPN4	Melanopsin
P17021	ZNF17	Zinc finger protein 17
O43795	MYO1B	Unconventional myosin-Ib
Q15459	SF3A1	Splicing factor 3A subunit 1
O95466	FMNL1	Formin-like protein 1
Q9Y6B7	AP4B1	AP-4 complex subunit beta-1
Q6YHK3	CD109	CD109 antigen
Q96JP2	MY15B	Unconventional myosin-XVB
Q8TCU4	ALMS1	Centrosome-associated protein ALMS1
Q9NUU7	DD19A	ATP-dependent RNA helicase DDX19A
P48552	NRIP1	Nuclear receptor-interacting protein 1
Q9NWQ4	GPT2L	G patch domain-containing protein 2-like
Q9H9L4	KANL2	KAT8 regulatory NSL complex subunit 2
Q5MNZ6	WIPI3	WD repeat domain phosphoinositide-interacting protein 3
O14966	RAB7L	Ras-related protein Rab-7L1
Q9UBD5	ORC3	Origin recognition complex subunit 3
Q9P2M7	CING	Cingulin
Q15858	SCN9A	Sodium channel protein type 9 subunit alpha
O95835	LATS1	Serine/threonine-protein kinase LATS1
Q9BQC6	RT63	Ribosomal protein 63, mitochondrial
Q86SZ2	TPC6B	Trafficking protein particle complex subunit 6B
P27448	MARK3	MAP/microtubule affinity-regulating kinase 3
Q04446	GLGB	1,4-alpha-glucan-branching enzyme
P12643	BMP2	Bone morphogenetic protein 2
A2RU30	TESP1	Protein TESPA1
Q5TZK3	FAM74	Protein FAM74A4/A6
Q9NNX6	CD209	CD209 antigen
Q68DX3	FRPD2	FERM and PDZ domain-containing protein 2
Q14978	NOLC1	Nucleolar and coiled-body phosphoprotein 1
O43583	DENR	Density-regulated protein
Q8N8L6	ARL10	ADP-ribosylation factor-like protein 10
Q8N9V3	WSDU1	WD repeat, SAM and U-box domain-containing protein 1
Q96GT9	XAGE2	X antigen family member 2
Q8NGI2	O52N4	Olfactory receptor 52N4
Q96T76	MMS19	MMS19 nucleotide excision repair protein homolog
Q9NZW5	PALS2	Protein PALS2
Q9BW83	IFT27	Intraflagellar transport protein 27 homolog
P31513	FMO3	Dimethylaniline monooxygenase [N-oxide-forming] 3
Q9NZH5	PTTG2	Securin-2
Q9UHL0	DDX25	ATP-dependent RNA helicase DDX25
A0A0B4J2F2	SIK1B	Putative serine/threonine-protein kinase SIK1B
O15123	ANGP2	Angiopoietin-2
P15918	RAG1	Recombination-activating protein 1
Q5VZQ5	TEX36	Testis-expressed protein 36
Q8WW62	TMED6	Transmembrane emp24 domain-containing protein 6
P35680	HNF1B	Hepatocyte nuclear factor 1-beta
O60503	ADCY9	Adenylate cyclase type 9
A0A1B0GVH7	IQCM	IQ domain-containing protein M
Q86UF2	CTGE6	cTAGE family member 6
Q8NBI3	DRAXI	Draxin
P0C7W6	CC172	Coiled-coil domain-containing protein 172
P11274	BCR	Breakpoint cluster region protein
Q9NZQ3	SPN90	NCK-interacting protein with SH3 domain
Q6P1Q0	LTMD1	LETM1 domain-containing protein 1
Q5BJE1	CC178	Coiled-coil domain-containing protein 178
P18827	SDC1	Syndecan-1
Q8IWA5	CTL2	Choline transporter-like protein 2
Q8IWS0	PHF6	PHD finger protein 6
Q99758	ABCA3	Phospholipid-transporting ATPase ABCA3
Q96DU7	IP3KC	Inositol-trisphosphate 3-kinase C
Q9BX26	SYCP2	Synaptonemal complex protein 2
O76075	DFFB	DNA fragmentation factor subunit beta
Q96JK2	DCAF5	DDB1- and CUL4-associated factor 5
P14384	CBPM	Carboxypeptidase M
Q6P9A1	ZN530	Zinc finger protein 530
A2RRP1	NBAS	NBAS subunit of NRZ tethering complex
Q96MN2	NALP4	NACHT, LRR and PYD domains-containing protein 4
Q6ZTC4	YT009	Putative uncharacterized protein FLJ44790
Q92556	ELMO1	Engulfment and cell motility protein 1
Q8WYP3	RIN2	Ras and Rab interactor 2
P48960	AGRE5	Adhesion G protein-coupled receptor E5
Q9UHR5	S30BP	SAP30-binding protein
Q3MHD2	LSM12	Protein LSM12
Q9NXW9	ALKB4	Alpha-ketoglutarate-dependent dioxygenase alkB homolog 4
Q8IYD9	LAS2	Lung adenoma susceptibility protein 2
Q9HCK1	ZDBF2	DBF4-type zinc finger-containing protein 2
Q9H013	ADA19	Disintegrin and metalloproteinase domain-containing protein 19
Q99747	SNAG	Gamma-soluble NSF attachment protein
Q9BT23	LIMD2	LIM domain-containing protein 2
P05067	A4	Amyloid-beta precursor protein
Q9Y2I6	NINL	Ninein-like protein
P0CW27	CC166	Coiled-coil domain-containing protein 166
P21675	TAF1	Transcription initiation factor TFIID subunit 1
Q562R1	ACTBL	Beta-actin-like protein 2
P13716	HEM2	Delta-aminolevulinic acid dehydratase
P49750	YLPM1	YLP motif-containing protein 1
Q92782	DPF1	Zinc finger protein neuro-d4
Q9NR00	TCIM	Transcriptional and immune response regulator
Q9BYE7	PCGF6	Polycomb group RING finger protein 6
Q6IPM2	IQCE	IQ domain-containing protein E
Q96DT7	ZBT10	Zinc finger and BTB domain-containing protein 10
O95180	CAC1H	Voltage-dependent T-type calcium channel subunit alpha-1H
Q9P0L9	PK2L1	Polycystic kidney disease 2-like 1 protein
P07949	RET	Proto-oncogene tyrosine-protein kinase receptor Ret
Q2TAC6	KIF19	Kinesin-like protein KIF19
O43324	MCA3	Eukaryotic translation elongation factor 1 epsilon-1
P10645	CMGA	Chromogranin-A
O00142	KITM	Thymidine kinase 2, mitochondrial
Q9H9E3	COG4	Conserved oligomeric Golgi complex subunit 4
Q6UX07	DHR13	Dehydrogenase/reductase SDR family member 13
Q9NV70	EXOC1	Exocyst complex component 1
P17010	ZFX	Zinc finger X-chromosomal protein
Q13950	RUNX2	Runt-related transcription factor 2
Q13813	SPTN1	Spectrin alpha chain, non-erythrocytic 1
Q8NGY9	OR2L8	Olfactory receptor 2L8
Q5JTC6	AMER1	APC membrane recruitment protein 1
P58304	VSX2	Visual system homeobox 2
Q9Y4E5	ZN451	E3 SUMO-protein ligase ZNF451
Q99500	S1PR3	Sphingosine 1-phosphate receptor 3
O14976	GAK	Cyclin-G-associated kinase
P41219	PERI	Peripherin
Q86V81	THOC4	THO complex subunit 4
Q96PY0	K1908	Putative uncharacterized protein PSMG3-AS1
P04628	WNT1	Proto-oncogene Wnt-1
Q9H3Z7	ABHGB	Protein ABHD16B
Q76B58	BRNP3	BMP/retinoic acid-inducible neural-specific protein 3
P50221	MEOX1	Homeobox protein MOX-1
Q9UPS6	SET1B	Histone-lysine N-methyltransferase SETD1B
Q9NZJ5	E2AK3	Eukaryotic translation initiation factor 2-alpha kinase 3
Q6ZP82	CC141	Coiled-coil domain-containing protein 141
Q86Y25	Z354C	Zinc finger protein 354C
Q01814	AT2B2	Plasma membrane calcium-transporting ATPase 2
Q04637	IF4G1	Eukaryotic translation initiation factor 4 gamma 1
Q68CK6	ACS2B	Acyl-coenzyme A synthetase ACSM2B, mitochondrial
P11226	MBL2	Mannose-binding protein C
O75521	ECI2	Enoyl-CoA delta isomerase 2
Q86WZ6	ZN227	Zinc finger protein 227
Q15642	CIP4	Cdc42-interacting protein 4
Q96MW1	CCD43	Coiled-coil domain-containing protein 43
Q13237	KGP2	cGMP-dependent protein kinase 2
P36508	ZNF76	Zinc finger protein 76
Q92731	ESR2	Estrogen receptor beta
Q6NUN0	ACSM5	Acyl-coenzyme A synthetase ACSM5, mitochondrial
Q9NWH9	SLTM	SAFB-like transcription modulator
Q15759	MK11	Mitogen-activated protein kinase 11
P22466	GALA	Galanin peptides
O14771	ZN213	Zinc finger protein 213
Q9HCE9	ANO8	Anoctamin-8
A8MW99	MEI4	Meiosis-specific protein MEI4
Q9Y2K6	UBP20	Ubiquitin carboxyl-terminal hydrolase 20
P48549	KCNJ3	G protein-activated inward rectifier potassium channel 1
Q9BYB0	SHAN3	SH3 and multiple ankyrin repeat domains protein 3
Q96MK2	RIPR3	RIPOR family member 3
Q96JB3	HIC2	Hypermethylated in cancer 2 protein
Q9Y6H5	SNCAP	Synphilin-1
Q9Y324	FCF1	rRNA-processing protein FCF1 homolog
P56703	WNT3	Proto-oncogene Wnt-3
O95989	NUDT3	Diphosphoinositol polyphosphate phosphohydrolase 1
A6QL64	AN36A	Ankyrin repeat domain-containing protein 36A
Q6DT37	MRCKG	Serine/threonine-protein kinase MRCK gamma
Q15648	MED1	Mediator of RNA polymerase II transcription subunit 1
Q92878	RAD50	DNA repair protein RAD50
P07476	INVO	Involucrin
A4D1S5	RAB19	Ras-related protein Rab-19
Q10586	DBP	D site-binding protein
Q12899	TRI26	Tripartite motif-containing protein 26
Q49MI3	CERKL	Ceramide kinase-like protein
Q9NVH2	INT7	Integrator complex subunit 7
Q70EK8	UBP53	Inactive ubiquitin carboxyl-terminal hydrolase 53
O60361	NDK8	Putative nucleoside diphosphate kinase
Q9UQ80	PA2G4	Proliferation-associated protein 2G4
P01033	TIMP1	Metalloproteinase inhibitor 1
Q13153	PAK1	Serine/threonine-protein kinase PAK 1
Q9NWK9	BCD1	Box C/D snoRNA protein 1
Q6ZN16	M3K15	Mitogen-activated protein kinase kinase kinase 15
Q9P1A6	DLGP2	Disks large-associated protein 2
Q96QV1	HHIP	Hedgehog-interacting protein
Q92608	DOCK2	Dedicator of cytokinesis protein 2
P27986	P85A	Phosphatidylinositol 3-kinase regulatory subunit alpha
Q9Y3A4	RRP7A	Ribosomal RNA-processing protein 7 homolog A
Q9H813	PACC1	Proton-activated chloride channel
Q96PV6	LENG8	Leukocyte receptor cluster member 8
Q4ZG55	GREB1	Protein GREB1
Q99469	STAC	SH3 and cysteine-rich domain-containing protein
Q6ZNM6	TEX43	Testis-expressed protein 43
Q15532	SSXT	Protein SSXT
O43896	KIF1C	Kinesin-like protein KIF1C
P26447	S10A4	Protein S100-A4
Q49AG3	ZBED5	Zinc finger BED domain-containing protein 5
P21397	AOFA	Amine oxidase [flavin-containing] A
Q9BZ95	NSD3	Histone-lysine N-methyltransferase NSD3
Q96SZ6	CK5P1	Mitochondrial tRNA methylthiotransferase CDK5RAP1
Q96Q27	ASB2	Ankyrin repeat and SOCS box protein 2
Q4ZHG4	FNDC1	Fibronectin type III domain-containing protein 1
Q9BVG8	KIFC3	Kinesin-like protein KIFC3
P53350	PLK1	Serine/threonine-protein kinase PLK1
Q05932	FOLC	Folylpolyglutamate synthase, mitochondrial
O95154	ARK73	Aflatoxin B1 aldehyde reductase member 3
Q9Y6W3	CAN7	Calpain-7
Q9UHV5	RPGFL	Rap guanine nucleotide exchange factor-like 1
Q676U5	A16L1	Autophagy-related protein 16-1
O75976	CBPD	Carboxypeptidase D
Q8IY21	DDX60	Probable ATP-dependent RNA helicase DDX60
Q01105	SET	Protein SET
Q6ZNE9	RUFY4	RUN and FYVE domain-containing protein 4
O60346	PHLP1	PH domain leucine-rich repeat-containing protein phosphatase 1
Q96GX5	GWL	Serine/threonine-protein kinase greatwall
Q96NG3	ODAD4	Outer dynein arm-docking complex subunit 4
Q92935	EXTL1	Exostosin-like 1
Q8IY84	NIM1	Serine/threonine-protein kinase NIM1
Q9NYF0	DACT1	Dapper homolog 1
O43424	GRID2	Glutamate receptor ionotropic, delta-2
Q96BW9	TAM41	Phosphatidate cytidylyltransferase, mitochondrial
Q13569	TDG	G/T mismatch-specific thymine DNA glycosylase
Q9Y2K7	KDM2A	Lysine-specific demethylase 2A
Q5T5Y3	CAMP1	Calmodulin-regulated spectrin-associated protein 1
Q9H5N1	RABE2	Rab GTPase-binding effector protein 2
Q14D04	MELT	Ventricular zone-expressed PH domain-containing protein homolog 1
Q8N143	BCL6B	B-cell CLL/lymphoma 6 member B protein
C9J2P7	U17LF	Ubiquitin carboxyl-terminal hydrolase 17-like protein 15
Q5U623	MCAF2	Activating transcription factor 7-interacting protein 2
Q05707	COEA1	Collagen alpha-1(XIV) chain
Q2NKX8	ERC6L	DNA excision repair protein ERCC-6-like
Q99519	NEUR1	Sialidase-1
Q6IC98	GRAM4	GRAM domain-containing protein 4
Q5VTL8	PR38B	Pre-mRNA-splicing factor 38B
Q9HCE5	MET14	N6-adenosine-methyltransferase non-catalytic subunit
Q01974	ROR2	Tyrosine-protein kinase transmembrane receptor ROR2
O60547	GMDS	GDP-mannose 4,6 dehydratase
Q9ULX9	MAFF	Transcription factor MafF
Q9BV68	RN126	E3 ubiquitin-protein ligase RNF126
P54274	TERF1	Telomeric repeat-binding factor 1
B3KS81	SRRM5	Serine/arginine repetitive matrix protein 5
A0A0U1RQE8	GLYLB	Putative glycine N-acyltransferase-like protein 1B
A0PJY2	FEZF1	Fez family zinc finger protein 1
P53794	SC5A3	Sodium/myo-inositol cotransporter

## Sheet: Supplementary Table 4
Supplementary Table 4		List of differentially expressed proteins between supernumerary and normal permanent dental pulp tissue
Protein IDs	Entry Name	Protein Names	p-value	log2(FC)
P08758	ANXA5	Annexin A5	1.06e-09	2.39
P17066	HSP76	Heat shock 70 kDa protein 6	1.06e-09	1.95
Q04760	LGUL	Lactoylglutathione lyase;	3.84e-09	2.36
Q96DG6	CMBL	Carboxymethylenebutenolidase homolog	4.4e-09	2.91
Q9UBU8	MO4L1	Mortality factor 4-like protein 1	9.87e-09	1.18
P07355	ANXA2	Annexin A2	9.8e-08	3.02
Q5T7N2	LITD1	LINE-1 type transposase domain-containing protein 1	1.58e-07	1.93
P02766	TTHY	Transthyretin	4.95e-07	2.19
P51884	LUM	Lumican	5.12e-07	2.62
P62258	1433E	14-3-3 protein epsilon	5.12e-07	2.96
P63104	1433Z	14-3-3 protein zeta/delta	7.34e-07	2.44
Q06830	PRDX1	Peroxiredoxin-1	7.34e-07	2.51
P40925	MDHC	Malate dehydrogenase, cytoplasmic	7.77e-07	2.7
Q9H0W7	THAP2	THAP domain-containing protein 2	7.77e-07	3.14
Q8WXI7	MUC16	Mucin-16	2.01e-06	1.88
P08133	ANXA6	Annexin A6	2.21e-06	4.47
P63261	ACTG	Actin, cytoplasmic 2	4.3e-06	1.9
Q969P6	TOP1M	DNA topoisomerase I, mitochondrial	4.3e-06	3
O94991	SLIK5	SLIT and NTRK-like protein 5	5.45e-06	2.63
P09525	ANXA4	Annexin A4	5.95e-06	2.98
P23528	COF1	Cofilin-1	6.19e-06	1.21
Q9NQ76	MEPE	Matrix extracellular phosphoglycoprotein	6.19e-06	1.97
P98088	MUC5A	Mucin-5AC	7.22e-06	1.45
Q9UNY4	TTF2	Transcription termination factor 2	8.16e-06	3.22
P06396	GELS	Gelsolin	8.81e-06	2.42
P07108	ACBP	Acyl-CoA-binding protein	8.81e-06	2.42
P37802	TAGL2	Transgelin-2	8.81e-06	3.19
Q9NRH2	SNRK	SNF-related serine/threonine-protein kinase	8.81e-06	1.15
P04075	ALDOA	Fructose-bisphosphate aldolase A	1.36e-05	2.36
P0DMV8	HS71A	Heat shock 70 kDa protein 1A	1.46e-05	2.74
Q6IMN6	CAPR2	Caprin-2	1.46e-05	2.23
P10523	ARRS	S-arrestin	1.78e-05	1.01
Q14055	CO9A2	Collagen alpha-2	1.78e-05	2.01
P02749	APOH	Beta-2-glycoprotein 1	3.76e-05	3.57
P25205	MCM3	DNA replication licensing factor MCM3	3.92e-05	2.32
Q96RY5	CRML	Protein cramped-like	4.12e-05	2.38
P26045	PTN3	Tyrosine-protein phosphatase non-receptor type 3	4.19e-05	1.35
F5H4B4	F227A	Protein FAM227A	4.64e-05	2.62
Q96PP9	GBP4	Guanylate-binding protein 4	6e-05	2.09
P06733	ENOA	Alpha-enolase	6.59e-05	2.08
P49189	AL9A1	4-trimethylaminobutyraldehyde dehydrogenase	6.59e-05	2.47
P67936	TPM4	Tropomyosin alpha-4 chain	6.59e-05	2.73
Q8NDM7	CFA43	Cilia- and flagella-associated protein 43	6.59e-05	2.23
P07900	HS90A	Heat shock protein HSP 90-alpha	9.11e-05	3.59
P08670	VIME	Vimentin	9.26e-05	1.84
P02790	HEMO	Hemopexin	0.000112	2.85
P50395	GDIB	Rab GDP dissociation inhibitor beta	0.000131	1.62
P60174	TPIS	Triosephosphate isomerase	0.000153	2.81
P06744	G6PI	Glucose-6-phosphate isomerase	0.000184	2.61
Q7Z333	SETX	Senataxin	0.000197	1.71
P13797	PLST	Plastin-3	0.000206	3.57
P48681	NEST	Nestin	0.000217	2.71
Q13568	IRF5	Interferon regulatory factor 5	0.000243	1.93
Q16555	DPYL2	Dihydropyrimidinase-related protein 2	0.00027	3.95
P02787	TRFE	Serotransferrin	0.00029	1.67
Q9Y4F4	TGRM1	TOG array regulator of axonemal microtubules protein 1	0.000323	1.39
P68104	EF1A1	Elongation factor 1-alpha 1	0.000362	2.49
P0DOX5	IGG1	Immunoglobulin gamma-1 heavy chain	0.000396	1.55
O00299	CLIC1	Chloride intracellular channel protein 1	0.000399	2.3
P00558	PGK1	Phosphoglycerate kinase 1	0.000399	5.05
P01008	ANT3	Antithrombin-III	0.000399	2.79
P01009	A1AT	Alpha-1-antitrypsin	0.000419	1.95
P02545	LMNA	Prelamin-A/C	0.000437	2.88
P09382	LEG1	Galectin-1	0.000457	3.65
Q96PU5	NED4L	E3 ubiquitin-protein ligase NEDD4-like	0.000503	2.36
P01834	IGKC	Immunoglobulin kappa constant	0.00058	2.76
P30101	PDIA3	Protein disulfide-isomerase A3	0.00058	2.78
Q96SN8	CK5P2	CDK5 regulatory subunit-associated protein 2	0.000673	3.71
Q96S66	CLCC1	Chloride channel CLIC-like protein 1	0.000719	1.58
P07947	YES	Tyrosine-protein kinase Yes	0.00079	2.62
Q8IWA4	MFN1	Mitofusin-1	0.000802	2.34
Q6W2J9	BCOR	BCL-6 corepressor	0.000972	3.28
P01042	KNG1	Kininogen-1	0.00102	3.11
Q9Y2H0	DLGP4	Disks large-associated protein 4	0.00102	3.54
O75306	NDUS2	NADH dehydrogenase iron-sulfur protein 2	0.0011	1.83
P46977	STT3A	Dolichyl-diphosphooligosaccharide--protein glycosyltransferase subunit STT3A	0.0011	2.91
Q6NXN4	D19P1	Putative C-mannosyltransferase DPY19L2P1	0.0012	2.98
Q8IUG5	MY18B	Unconventional myosin-XVIIIb	0.00121	1.51
Q96LM1	CL037	Putative uncharacterized protein encoded by LINC00615	0.00125	2.12
Q8TBZ5	ZN502	Zinc finger protein 502	0.00128	2.79
P14091	CATE	Cathepsin E	0.0014	1.48
P04083	ANXA1	Annexin A1	0.00156	3.23
Q9NV12	TM140	Transmembrane protein 140	0.00172	2.55
Q7LBE3	S26A9	Solute carrier family 26 member 9	0.00173	2.68
O43707	ACTN4	Alpha-actinin-4	0.0019	3.02
P29762	RABP1	Cellular retinoic acid-binding protein 1	0.00209	1.34
P00918	CAH2	Carbonic anhydrase 2	0.00229	2.22
P07737	PROF1	Profilin-1	0.00255	4.09
O75369	FLNB	Filamin-B	0.00265	2.93
Q02817	MUC2	Mucin-2	0.00265	2.21
Q8WWZ7	ABCA5	Cholesterol transporter ABCA5	0.00265	2.36
P02774	VTDB	Vitamin D-binding protein	0.00272	2.71
Q16690	DUS5	Dual specificity protein phosphatase 5	0.00278	2.53
P04899	GNAI2	Guanine nucleotide binding protein (G protein), alpha inhibiting 2	0.00285	3.91
Q5FYA8	ARSH	Arylsulfatase H	0.00285	2
P02647	APOA1	Apolipoprotein A-I	0.00289	1.46
P0DOY3	IGLC3	Immunoglobulin lambda constant 3	0.00295	1.88
P30044	PRDX5	Peroxiredoxin-5, mitochondrial	0.00295	2.1
Q2VIQ3	KIF4B	Chromosome-associated kinesin KIF4B	0.00295	1.49
O95522	PRA12	PRAME family member 12	0.003	2.96
P05556	ITB1	Integrin beta-1	0.00327	2.57
P32119	PRDX2	Peroxiredoxin-2	0.00351	1.66
P01859	IGHG2	Immunoglobulin heavy constant gamma 2	0.00353	2.55
Q96QH2	PRAM	PML-RARA-regulated adapter molecule 1	0.0037	1.19
Q7Z2Z1	TICRR	Treslin	0.00377	3.48
Q9BQE3	TBA1C	Tubulin alpha-1C chain	0.00393	2.3
Q9HCE3	ZN532	Zinc finger protein 532	0.00399	1.89
Q14CN2	CLCA4	Calcium-activated chloride channel regulator 4	0.00407	2.06
Q9P2N5	RBM27	RNA-binding protein 27	0.00438	2.19
P11142	HSP7C	Heat shock cognate 71 kDa protein	0.00465	3.91
Q8ND23	CARL3	Capping protein, Arp2/3 and myosin-I linker protein 3	0.00481	2.85
Q9Y6Q1	CAN6	Calpain-6	0.00492	1.99
P09104	ENOG	Gamma-enolase	0.00507	1.93
Q8TF50	ZN526	Zinc finger protein 526	0.00508	2.2
P09493	TPM1	Tropomyosin-1	0.00516	2.92
P62937	PPIA	Peptidyl-prolyl cis-trans isomerase A	0.00519	4.85
O75764	TCEA3	Transcription elongation factor A protein 3	0.00562	4.13
P26038	MOES	Moesin	0.00599	2.52
P11021	BIP	Endoplasmic reticulum chaperone BiP	0.0064	2.54
Q9BZS1	FOXP3	Forkhead box protein P3	0.00742	1.1
P25940	CO5A3	Collagen alpha-3	0.0075	1.91
Q5JSZ5	PRC2B	Protein PRRC2B	0.00798	2.41
Q6IQ49	SDE2	Replication stress response regulator SDE2	0.00963	2.52
Q01101	INSM1	Insulinoma-associated protein 1	0.0103	2
Q6ZST4	LCNL1	Lipocalin-like 1 protein	0.0103	2.55
O00562	PITM1	Membrane-associated phosphatidylinositol transfer protein 1	0.011	2.27
P63000	RAC1	Ras-related C3 botulinum toxin substrate 1	0.011	1.5
Q9Y4I1	MYO5A	Unconventional myosin-Va	0.0118	2.79
P68871	HBB	Hemoglobin subunit beta	0.0119	1.67
Q07157	ZO1	Tight junction protein ZO-1	0.012	3.35
Q8IVT2	MISP	Mitotic interactor and substrate of PLK1	0.0129	2.82
P16152	CBR1	Carbonyl reductase 1	0.0139	1.92
P04217	A1BG	Alpha-1B-glycoprotein	0.0139	2.01
Q14684	RRP1B	Ribosomal RNA processing protein 1 homolog B	0.014	1.95
P21333	FLNA	Filamin-A	0.0147	4.34
P02765	FETUA	Alpha-2-HS-glycoprotein	0.0151	3.61
P07864	LDHC	L-lactate dehydrogenase C chain	0.0151	2.73
P21359	NF1	Neurofibromin	0.0166	4.48
P01876	IGHA1	Immunoglobulin heavy constant alpha 1	0.0166	2.32
P36575	ARRC	Arrestin-C	0.0176	4.18
P07195	LDHB	L-lactate dehydrogenase B chain	0.0181	2.96
Q99759	M3K3	Mitogen-activated protein kinase kinase kinase 3	0.0181	2.38
P69905	HBA	Hemoglobin subunit alpha	0.0197	1.47
Q8WUK0	PTPM1	Phosphatidylglycerophosphatase and protein-tyrosine phosphatase 1	0.0198	2.02
Q9H3U1	UN45A	Protein unc-45 homolog A	0.0208	5.53
O14686	KMT2D	Histone-lysine N-methyltransferase 2D	0.0212	1.44
Q6IV72	ZN425	Zinc finger protein 425	0.0212	1.94
Q8N7Z5	ANR31	Ankyrin repeat domain-containing protein 31	0.0214	1.57
Q5VVM6	CCD30	Coiled-coil domain-containing protein 30	0.0223	1.8
P50502	F10A1	Hsc70-interacting protein	0.0229	3.17
Q9UK11	ZN223	Zinc finger protein 223	0.0237	2.48
P00352	AL1A1	Aldehyde dehydrogenase 1A1	0.0245	2.76
P02753	RET4	Retinol-binding protein 4	0.0264	1.78
P31947	1433S	14-3-3 protein sigma	0.0273	1.29
A0A0C4DH55	KVD07	Immunoglobulin kappa variable 3D-7	0.0279	1.92
Q149N8	SHPRH	E3 ubiquitin-protein ligase SHPRH	0.0279	1.57
Q5SXM2	SNPC4	snRNA-activating protein complex subunit 4	0.0279	1.92
Q8N427	TXND3	Thioredoxin domain-containing protein 3	0.0279	2.1
A2VEC9	SSPO	SCO-spondin	0.0297	2.28
Q13585	MTR1L	Melatonin-related receptor	0.0297	2.25
Q9UM73	ALK	Anaplastic lymphoma kinase	0.0297	1.95
P98164	LRP2	Low-density lipoprotein receptor-related protein 2	0.0303	1.77
A0A5A2	TVB58	T cell receptor beta variable 5-8	0.0312	2.26
P00915	CAH1	Carbonic anhydrase 1	0.0333	2.44
P15121	ALDR	Aldo-keto reductase family 1 member B1	0.0335	1.64
A0A0A0MRZ8	KVD11	Immunoglobulin kappa variable 3D-11	0.0354	1.71
P07437	TBB5	Tubulin beta chain	0.0354	2.74
Q9BWH6	RPAP1	RNA polymerase II-associated protein 1	0.0379	3.13
O15050	TRNK1	TPR and ankyrin repeat-containing protein 1	0.0382	4.83
P11473	VDR	Vitamin D3 receptor	0.043	1.63
Q9H707	ZN552	Zinc finger protein 552	0.0452	2.69
O95967	FBLN4	EGF-containing fibulin-like extracellular matrix protein 2	0.0454	2.34
P11277	SPTB1	Spectrin beta chain	0.0461	3.43
Q9Y520	PRC2C	Protein PRRC2C	0.0468	1.78

## Sheet: Supplementary Table 5
Supplementary Table 5		Comparing methods and number of proteins identified with literature
	Study	Tissue sample	Method	Number of protein identified
1	Eckhardt, et al. (2014)	Pulp of normal permanent teeh	2-DE, nano-liquid chromatography tandem mass spectrometry	342
2	Silva, et al. (2021)	Pulp of normal permanent teeh	nanoUPLC-MS	66
3	Feridouni Khamaneh, et al. (2021)	Pulp of normal permanent teeh	Picosecond Infrared Laser, LC-MS/MS	1348
4	Loureiro, et al. (2020)	Pulp of normal permanent teeh	nLC-ESI-MS / MS	241
5	Eckhardt, et al. (2015)	Pulp of normal permanent teeh	Terminal amine isotopic labeling of substrates (TAILS), a high-content N-terminal positional proteomics technique, for improved ionization, fragmentation, and protein identification. LC-MS/MS	4332
6	This study	Pulp of normal permanent teeh	LC/MS-MS	3534
		Pulp of supernumerary permanent teeh		1093
References
1. Eckhardt A, Jágr M, Pataridis S, Mikšík I (2014) Proteomic analysis of human tooth pulp: proteomics of human tooth. J Endod. 40(12):1961-6. https://doi.org/10.1016/j.joen.2014.07.001
2. Silva PAO, Lima SMdF, Freire MdS, Murad AM, Franco OL, Rezende TMB (2021) Proteomic analysis of human dental pulp in different clinical diagnosis. Clin Oral Investig. 25(5):3285-95. https://doi.org/10.1007/s00784-020-03660-3
3. Feridouni Khamaneh Y, Kiani P, Miller RD, Schlüter H, Friedrich RE (2021) Complementing the pulp proteome via sampling with a picosecond infrared laser (PIRL). Clin Oral Investig. 25:6757-68. https://doi.org/10.1007/s00784-021-03962-0
4. Loureiro C, Buzalaf MAR, Pessan JP, Moraes FRN, Pelá VT, Ventura TMO, et al (2020) Comparative Analysis of the Proteomic Profile of the Dental Pulp in Different Conditions. A Pilot Study. Braz Dent J. 31(3):319-36. https://doi.org/10.1590/0103-6440202003167
5. Eckhard U, Marino G, Abbey SR, Tharmarajah G, Matthew I, Overall CM (2015) The human dental pulp proteome and N-terminome: levering the unexplored potential of semitryptic peptides enriched by TAILS to identify missing proteins in the human proteome project in underexplored tissues. J Proteome Res. 14(9):3568-82. https://doi.org/10.1021/acs.jproteome.5b00579
